# Supplementary material for: Perception of rural adolescents and parents regarding child marriage: Findings of a community-based cross-sectional study in Bangladesh
Source: PLoS One. 2025 Aug 7;20(8):e0329648. doi: 10.1371/journal.pone.0329648 (PMC12331074; doi:10.1371/journal.pone.0329648)
Supplement: S4 Table — (XLSX) [file pone.0329648.s004.xlsx]

## Sheet: Sheet1
ID_No	Participant_type	Age	Age_cat	Gender	Gender_Offspring	Occupation	Religion	Education	Maritalstatus_R	Marrital_status	Family_type	Monthly_income (BDT)	income_cat	Housing_condition	Supplied/piped Drinking_water	Sanitary_latrine	lectricity	Person_per_room (<5)	Refrigerator	Mobile_phone	Khat_palonk	Chair_table	Bicycle_rickshaw_van	MotorVehicle	Livestock_poultry_fishery	Internet	Television_radio	Cable_connection	Housing_R	Refrigetor_R	Bicycle_R	Motorvehicle_R	Livestock_R	Internet_R	Television_R	Cable_R	FAC1_1	RFAC1_1	SE_Status	SOCR_CM_Poor_Socialimpact	SOCR_CM_WomenEmpower	SOCR_CM_AdolescentsDecision	SOCR_ACADEMICPROBLEM	SOCR_CM_FemaleVulnerability	SOCR_CM_parentsDecision	SOCR_CM_SocialNorms	SOCR_CM_ReligiousRecognition	ECOR_CM_Economicproblems	ECOR_CM_Poverty
1	Adolescent	18	10-19 Years	male		Student	islam	Secondary level	Not in marital relationship	unmarried	nuclear	10000	5000-20000	kacha	yes	yes	yes	yes	yes	yes	yes	yes	no	no	no	no	no	no	Kaccha	Yes	No	No	No	No	No	No	-2.16	67.5	Poor	Disagree	Disagree	Disagree	Agree	Agree	Agree	Agree	Disagree	Agree	Disagree
3	Adolescent	17	10-19 Years	male		Student	islam	Secondary level	Not in marital relationship	unmarried	nuclear	20000	5000-20000	semipaka	yes	yes	yes	yes	yes	yes	yes	yes	yes	no	yes	yes	yes	yes	Pukka, Semipukka	Yes	Yes	No	Yes	Yes	Yes	Yes	0.93	984.5	Rich	Disagree	Agree	Agree	Agree	Agree	Agree	Agree	Disagree	Agree	Agree
5	Adolescent	15	10-19 Years	female		Student	islam	Secondary level	Not in marital relationship	unmarried	nuclear	30000	21000-49000	paka	yes	yes	yes	yes	yes	yes	yes	yes	no	yes	yes	yes	yes	yes	Pukka, Semipukka	Yes	No	Yes	Yes	Yes	Yes	Yes	0.89	938	Rich	Disagree	Agree	Agree	Agree	Agree	Agree	Agree	Disagree	Disagree	Agree
7	Adolescent	12	10-19 Years	female		Student	islam	Primary level	Not in marital relationship	unmarried	joint	45000	21000-49000	semipaka	yes	yes	yes	yes	yes	yes	yes	yes	no	no	yes	no	yes	yes	Pukka, Semipukka	Yes	No	No	Yes	No	Yes	Yes	0.37	535.5	Middle Class	Agree	Disagree	Agree	Agree	Agree	Agree	Agree	Disagree	Disagree	Agree
8	Parents	32	20-39 years	female	female	Homemaker	islam	Secondary level	In marital relationship	married	joint	45000	21000-49000	semipaka	yes	yes	yes	yes	yes	yes	yes	yes	no	no	yes	no	yes	yes	Pukka, Semipukka	Yes	No	No	Yes	No	Yes	Yes	0.37	535.5	Middle Class	Agree	Disagree	Agree	Agree	Agree	Disagree	Disagree	Disagree	Disagree	Agree
9	Adolescent	13	10-19 Years	female		Student	islam	Secondary level	Not in marital relationship	unmarried	nuclear	50000	50000 aqnd above	paka	yes	yes	yes	yes	yes	yes	yes	yes	yes	no	yes	no	yes	yes	Pukka, Semipukka	Yes	Yes	No	Yes	No	Yes	Yes	0.42	575	Middle Class	Disagree	Agree	Disagree	Agree	Agree	Agree	Agree	Disagree	Disagree	Agree
13	Adolescent	12	10-19 Years	female		Student	islam	Secondary level	Not in marital relationship	unmarried	joint	30000	21000-49000	semipaka	yes	yes	yes	yes	yes	yes	yes	yes	yes	no	yes	yes	yes	yes	Pukka, Semipukka	Yes	Yes	No	Yes	Yes	Yes	Yes	0.93	984.5	Rich	Agree	Agree	Agree	Disagree	Agree	Agree	Disagree	Disagree	Agree	Disagree
15	Adolescent	17	10-19 Years	male		Student	islam	Higher secondary level and above	Not in marital relationship	unmarried	joint	25000	21000-49000	semipaka	yes	yes	yes	yes	yes	yes	yes	yes	no	no	yes	yes	yes	no	Pukka, Semipukka	Yes	No	No	Yes	Yes	Yes	No	0.17	456.5	Middle Class	Disagree	Agree	Agree	Agree	Agree	Agree	Disagree	Agree	Disagree	Agree
16	Parents	37	20-39 years	female	male	Homemaker	islam	Secondary level	In marital relationship	married	joint	25000	21000-49000	semipaka	yes	yes	yes	yes	yes	yes	yes	yes	no	no	yes	yes	yes	no	Pukka, Semipukka	Yes	No	No	Yes	Yes	Yes	No	0.17	456.5	Middle Class	Agree	Agree	Agree	Agree	Agree	Agree	Agree	Disagree	Agree	Disagree
20	Parents	52	40-59 Years	male	male	Farmers and day labourers	islam	Secondary level	In marital relationship	married	nuclear	22000	21000-49000	paka	yes	yes	yes	yes	yes	yes	yes	yes	no	no	yes	no	no	no	Pukka, Semipukka	Yes	No	No	Yes	No	No	No	-1.38	125.5	Poor	Disagree	Agree	Agree	Agree	Agree	Agree	Agree	Disagree	Agree	Agree
22	Parents	40	40-59 Years	female	male	Homemaker	islam	Secondary level	In marital relationship	married	joint	35000	21000-49000	paka	yes	yes	yes	yes	yes	yes	yes	yes	no	no	yes	yes	yes	yes	Pukka, Semipukka	Yes	No	No	Yes	Yes	Yes	Yes	0.88	866	Rich	Agree	Agree	Disagree	Agree	Agree	Disagree	Agree	Disagree	Agree	Agree
25	Adolescent	12	10-19 Years	female		Student	islam	Primary level	Not in marital relationship	unmarried	joint	15000	5000-20000	semipaka	yes	yes	yes	yes	yes	yes	yes	yes	no	no	yes	no	yes	yes	Pukka, Semipukka	Yes	No	No	Yes	No	Yes	Yes	0.37	535.5	Middle Class	Agree	Agree	Disagree	Agree	Agree	Agree	Agree	Disagree	Agree	Agree
27	Adolescent	15	10-19 Years	female		Student	islam	Secondary level	Not in marital relationship	unmarried	nuclear	20000	5000-20000	semipaka	yes	yes	yes	yes	yes	yes	yes	yes	no	no	no	no	yes	yes	Pukka, Semipukka	Yes	No	No	No	No	Yes	Yes	0.13	395.5	Lower Middle Class	Agree	Agree	Disagree	Agree	Agree	Agree	Agree	Disagree	Agree	Agree
30	Parents	30	20-39 years	female	male	Homemaker	islam	Primary level	In marital relationship	married	joint	40000	21000-49000	semipaka	yes	yes	yes	yes	yes	yes	yes	yes	no	no	yes	yes	yes	yes	Pukka, Semipukka	Yes	No	No	Yes	Yes	Yes	Yes	0.88	866	Rich	Agree	Agree	Agree	Agree	Agree	Agree	Agree	Agree	Agree	Disagree
31	Adolescent	14	10-19 Years	male		Student	islam	Secondary level	Not in marital relationship	unmarried	joint	25000	21000-49000	semipaka	yes	yes	yes	yes	yes	yes	yes	yes	yes	no	yes	no	no	no	Pukka, Semipukka	Yes	Yes	No	Yes	No	No	No	-1.33	133.5	Poor	Agree	Agree	Agree	Agree	Agree	Agree	Disagree	Disagree	Disagree	Disagree
33	Adolescent	17	10-19 Years	female		Student	islam	Secondary level	Not in marital relationship	unmarried	nuclear	30000	21000-49000	paka	yes	yes	yes	yes	yes	yes	yes	yes	no	no	no	yes	yes	yes	Pukka, Semipukka	Yes	No	No	No	Yes	Yes	Yes	0.64	662	Upper Middle class	Agree	Agree	Agree	Agree	Disagree	Agree	Disagree	Disagree	Disagree	Agree
35	Adolescent	14	10-19 Years	female		Student	islam	Secondary level	Not in marital relationship	unmarried	joint	15000	5000-20000	semipaka	yes	yes	yes	yes	yes	yes	yes	yes	no	no	yes	yes	yes	yes	Pukka, Semipukka	Yes	No	No	Yes	Yes	Yes	Yes	0.88	866	Rich	Disagree	Agree	Agree	Agree	Agree	Agree	Agree	Disagree	Disagree	Disagree
49	Adolescent	13	10-19 Years	female		Student	islam	Secondary level	Not in marital relationship	unmarried	nuclear	15000	5000-20000	semipaka	yes	yes	yes	yes	yes	yes	yes	yes	yes	no	yes	no	yes	yes	Pukka, Semipukka	Yes	Yes	No	Yes	No	Yes	Yes	0.42	575	Middle Class	Agree	Disagree	Disagree	Agree	Agree	Agree	Agree	Disagree	Agree	Agree
51	Adolescent	18	10-19 Years	male		Student	islam	Secondary level	Not in marital relationship	unmarried	nuclear	35000	21000-49000	paka	yes	yes	yes	yes	yes	yes	yes	yes	no	no	yes	yes	yes	yes	Pukka, Semipukka	Yes	No	No	Yes	Yes	Yes	Yes	0.88	866	Rich	Disagree	Agree	Agree	Agree	Agree	Agree	Disagree	Disagree	Disagree	Agree
53	Adolescent	14	10-19 Years	male		Student	islam	Secondary level	Not in marital relationship	unmarried	nuclear	15000	5000-20000	semipaka	yes	yes	yes	yes	yes	yes	yes	yes	no	no	no	yes	yes	yes	Pukka, Semipukka	Yes	No	No	No	Yes	Yes	Yes	0.64	662	Upper Middle class	Agree	Agree	Disagree	Agree	Agree	Agree	Agree	Disagree	Agree	Agree
55	Adolescent	13	10-19 Years	male		Student	islam	Primary level	Not in marital relationship	unmarried	nuclear	12000	5000-20000	semipaka	yes	yes	yes	yes	no	yes	yes	yes	no	no	no	no	no	no	Pukka, Semipukka	No	No	No	No	No	No	No	-2.62	21.5	Poor	Agree	Agree	Disagree	Agree	Agree	Agree	Agree	Disagree	Agree	Disagree
56	Parents	48	40-59 Years	male	male	Farmers and day labourers	islam	Primary level	In marital relationship	married	nuclear	12000	5000-20000	semipaka	yes	yes	yes	yes	no	yes	yes	yes	no	no	no	no	no	no	Pukka, Semipukka	No	No	No	No	No	No	No	-2.62	21.5	Poor	Agree	Agree	Agree	Agree	Agree	Agree	Agree	Agree	Agree	Agree
57	Parents	33	20-39 years	female	female	Businessman	islam	Higher secondary level and above	In marital relationship	married	nuclear	10000	5000-20000	semipaka	yes	yes	yes	yes	yes	yes	yes	yes	no	no	no	no	yes	yes	Pukka, Semipukka	Yes	No	No	No	No	Yes	Yes	0.13	395.5	Lower Middle Class	Disagree	Agree	Agree	Disagree	Agree	Agree	Disagree	Agree	Disagree	Agree
59	Parents	37	20-39 years	female	female	Serivce holder	islam	Primary level	In marital relationship	married	nuclear	11000	5000-20000	paka	yes	yes	yes	yes	yes	yes	yes	yes	no	no	no	yes	yes	no	Pukka, Semipukka	Yes	No	No	No	Yes	Yes	No	-0.07	308.5	Lower Middle Class	Agree	Agree	Agree	Agree	Agree	Agree	Disagree	Disagree	Agree	Agree
62	Adolescent	15	10-19 Years	female		Student	islam	Secondary level	Not in marital relationship	unmarried	nuclear	45000	21000-49000	paka	yes	yes	yes	yes	yes	yes	yes	yes	no	no	no	yes	yes	yes	Pukka, Semipukka	Yes	No	No	No	Yes	Yes	Yes	0.64	662	Upper Middle class	Agree	Agree	Agree	Agree	Agree	Agree	Agree	Disagree	Disagree	Disagree
63	Parents	38	20-39 years	female	female	Homemaker	islam	Higher secondary level and above	In marital relationship	married	nuclear	22000	21000-49000	paka	yes	yes	yes	yes	yes	yes	yes	yes	no	no	yes	yes	yes	yes	Pukka, Semipukka	Yes	No	No	Yes	Yes	Yes	Yes	0.88	866	Rich	Agree	Agree	Agree	Agree	Agree	Disagree	Agree	Disagree	Agree	Agree
64	Adolescent	14	10-19 Years	female		Student	islam	Secondary level	Not in marital relationship	unmarried	nuclear	22000	21000-49000	paka	yes	yes	yes	yes	yes	yes	yes	yes	no	no	yes	yes	yes	yes	Pukka, Semipukka	Yes	No	No	Yes	Yes	Yes	Yes	0.88	866	Rich	Agree	Agree	Agree	Agree	Agree	Agree	Agree	Disagree	Agree	Agree
65	Parents	31	20-39 years	female	male	Homemaker	islam	Secondary level	In marital relationship	married	nuclear	28000	21000-49000	paka	yes	yes	yes	yes	yes	yes	yes	yes	no	no	no	no	yes	yes	Pukka, Semipukka	Yes	No	No	No	No	Yes	Yes	0.13	395.5	Lower Middle Class	Agree	Disagree	Agree	Agree	Agree	Agree	Agree	Disagree	Agree	Agree
66	Adolescent	14	10-19 Years	male		Student	islam	Secondary level	Not in marital relationship	unmarried	nuclear	28000	21000-49000	semipaka	yes	yes	yes	yes	yes	yes	yes	yes	no	no	no	no	yes	yes	Pukka, Semipukka	Yes	No	No	No	No	Yes	Yes	0.13	395.5	Lower Middle Class	Agree	Agree	Agree	Agree	Agree	Agree	Agree	Disagree	Agree	Agree
67	Parents	29	20-39 years	female	male	Homemaker	islam	Secondary level	In marital relationship	married	nuclear	20000	5000-20000	paka	yes	yes	yes	yes	yes	yes	yes	yes	no	no	no	yes	yes	no	Pukka, Semipukka	Yes	No	No	No	Yes	Yes	No	-0.07	308.5	Lower Middle Class	Agree	Agree	Disagree	Agree	Agree	Disagree	Agree	Agree	Agree	Agree
68	Adolescent	14	10-19 Years	male		Student	islam	Secondary level	Not in marital relationship	unmarried	nuclear	20000	5000-20000	paka	yes	yes	yes	yes	yes	yes	yes	yes	no	no	no	yes	yes	no	Pukka, Semipukka	Yes	No	No	No	Yes	Yes	No	-0.07	308.5	Lower Middle Class	Agree	Disagree	Agree	Agree	Agree	Agree	Agree	Disagree	Agree	Agree
69	Parents	32	20-39 years	female	female	Homemaker	islam	Secondary level	In marital relationship	married	nuclear	12000	5000-20000	paka	yes	yes	yes	yes	yes	yes	yes	yes	no	no	no	no	no	no	Pukka, Semipukka	Yes	No	No	No	No	No	No	-1.62	105.5	Poor	Agree	Agree	Agree	Agree	Agree	Agree	Disagree	Disagree	Agree	Agree
70	Adolescent	12	10-19 Years	female		Student	islam	Secondary level	Not in marital relationship	unmarried	nuclear	12000	5000-20000	paka	yes	yes	yes	yes	yes	yes	yes	yes	no	no	no	no	no	no	Pukka, Semipukka	Yes	No	No	No	No	No	No	-1.62	105.5	Poor	Agree	Disagree	Agree	Agree	Agree	Agree	Agree	Disagree	Agree	Agree
71	Parents	35	20-39 years	female	female	Homemaker	islam	Secondary level	In marital relationship	married	nuclear	22000	21000-49000	paka	yes	yes	yes	yes	yes	yes	yes	yes	no	no	no	yes	yes	yes	Pukka, Semipukka	Yes	No	No	No	Yes	Yes	Yes	0.64	662	Upper Middle class	Agree	Agree	Agree	Agree	Agree	Agree	Disagree	Disagree	Agree	Agree
72	Adolescent	12	10-19 Years	female		Student	islam	Secondary level	Not in marital relationship	unmarried	nuclear	22000	21000-49000	paka	yes	yes	yes	yes	yes	yes	yes	yes	no	no	no	yes	yes	yes	Pukka, Semipukka	Yes	No	No	No	Yes	Yes	Yes	0.64	662	Upper Middle class	Agree	Disagree	Agree	Agree	Agree	Agree	Agree	Disagree	Agree	Agree
74	Adolescent	15	10-19 Years	female		Student	islam	Secondary level	Not in marital relationship	unmarried	nuclear	30000	21000-49000	paka	yes	yes	yes	yes	yes	yes	yes	yes	yes	no	no	no	yes	yes	Pukka, Semipukka	Yes	Yes	No	No	No	Yes	Yes	0.18	486.5	Middle Class	Agree	Agree	Agree	Agree	Agree	Agree	Agree	Disagree	Agree	Agree
75	Parents	32	20-39 years	female	female	Homemaker	islam	Secondary level	In marital relationship	married	nuclear	15000	5000-20000	semipaka	yes	yes	yes	yes	yes	yes	yes	yes	no	no	no	no	yes	yes	Pukka, Semipukka	Yes	No	No	No	No	Yes	Yes	0.13	395.5	Lower Middle Class	Agree	Disagree	Agree	Agree	Agree	Agree	Disagree	Disagree	Agree	Agree
76	Adolescent	14	10-19 Years	female		Student	islam	Secondary level	Not in marital relationship	unmarried	nuclear	15000	5000-20000	semipaka	yes	yes	yes	yes	yes	yes	yes	yes	no	no	no	no	yes	yes	Pukka, Semipukka	Yes	No	No	No	No	Yes	Yes	0.13	395.5	Lower Middle Class	Agree	Agree	Agree	Agree	Agree	Agree	Agree	Disagree	Agree	Agree
77	Parents	35	20-39 years	female	male	Homemaker	islam	Secondary level	In marital relationship	married	nuclear	50000	50000 aqnd above	paka	yes	yes	yes	yes	yes	yes	yes	yes	no	no	yes	yes	yes	yes	Pukka, Semipukka	Yes	No	No	Yes	Yes	Yes	Yes	0.88	866	Rich	Agree	Agree	Agree	Agree	Agree	Agree	Disagree	Disagree	Agree	Agree
78	Adolescent	14	10-19 Years	male		Student	islam	Secondary level	Not in marital relationship	unmarried	nuclear	50000	50000 aqnd above	paka	yes	yes	yes	yes	yes	yes	yes	yes	no	no	yes	yes	yes	yes	Pukka, Semipukka	Yes	No	No	Yes	Yes	Yes	Yes	0.88	866	Rich	Agree	Agree	Agree	Agree	Agree	Agree	Agree	Disagree	Agree	Agree
79	Parents	43	40-59 Years	male	male	Businessman	islam	Higher secondary level and above	In marital relationship	married	nuclear	25000	21000-49000	paka	yes	yes	yes	yes	yes	yes	yes	yes	no	no	no	no	no	no	Pukka, Semipukka	Yes	No	No	No	No	No	No	-1.62	105.5	Poor	Agree	Agree	Agree	Agree	Agree	Disagree	Agree	Disagree	Agree	Agree
80	Adolescent	14	10-19 Years	male		Student	islam	Secondary level	Not in marital relationship	unmarried	nuclear	25000	21000-49000	paka	yes	yes	yes	yes	yes	yes	yes	yes	no	no	no	no	no	no	Pukka, Semipukka	Yes	No	No	No	No	No	No	-1.62	105.5	Poor	Agree	Agree	Agree	Agree	Agree	Agree	Disagree	Disagree	Agree	Agree
81	Parents	33	20-39 years	female	female	Homemaker	islam	Secondary level	In marital relationship	married	nuclear	30000	21000-49000	paka	yes	yes	yes	yes	yes	yes	yes	yes	no	no	no	yes	yes	yes	Pukka, Semipukka	Yes	No	No	No	Yes	Yes	Yes	0.64	662	Upper Middle class	Agree	Agree	Agree	Agree	Agree	Agree	Agree	Agree	Agree	Agree
82	Adolescent	14	10-19 Years	female		Student	islam	Secondary level	Not in marital relationship	unmarried	nuclear	30000	21000-49000	paka	yes	yes	yes	yes	yes	yes	yes	yes	no	no	no	yes	yes	yes	Pukka, Semipukka	Yes	No	No	No	Yes	Yes	Yes	0.64	662	Upper Middle class	Agree	Agree	Agree	Agree	Agree	Agree	Disagree	Disagree	Agree	Agree
83	Parents	35	20-39 years	female	female	Serivce holder	islam	Secondary level	In marital relationship	married	nuclear	20000	5000-20000	semipaka	yes	yes	yes	yes	yes	yes	yes	yes	no	no	no	no	yes	no	Pukka, Semipukka	Yes	No	No	No	No	Yes	No	-0.58	221.5	Lower Middle Class	Agree	Disagree	Agree	Agree	Agree	Agree	Agree	Disagree	Agree	Agree
85	Parents	38	20-39 years	female	male	Homemaker	islam	Primary level	In marital relationship	married	nuclear	30000	21000-49000	paka	yes	yes	yes	yes	yes	yes	yes	yes	no	no	no	yes	yes	yes	Pukka, Semipukka	Yes	No	No	No	Yes	Yes	Yes	0.64	662	Upper Middle class	Agree	Agree	Agree	Agree	Disagree	Agree	Agree	Disagree	Agree	Agree
85	Parents	35	20-39 years	female	female	Homemaker	islam	Secondary level	In marital relationship	married	nuclear	15000	5000-20000	paka	yes	yes	yes	yes	yes	yes	yes	yes	no	no	no	no	yes	yes	Pukka, Semipukka	Yes	No	No	No	No	Yes	Yes	0.13	395.5	Lower Middle Class	Agree	Disagree	Disagree	Agree	Agree	Disagree	Agree	Disagree	Agree	Agree
86	Adolescent	17	10-19 Years	male		Student	islam	Secondary level	Not in marital relationship	unmarried	nuclear	15000	5000-20000	semipaka	yes	yes	yes	yes	yes	yes	yes	yes	no	no	no	no	yes	yes	Pukka, Semipukka	Yes	No	No	No	No	Yes	Yes	0.13	395.5	Lower Middle Class	Agree	Agree	Agree	Agree	Agree	Agree	Agree	Disagree	Agree	Agree
88	Adolescent	17	10-19 Years	female		Student	islam	Higher secondary level and above	Not in marital relationship	unmarried	nuclear	25000	21000-49000	paka	yes	yes	yes	yes	yes	yes	yes	yes	no	no	no	no	yes	yes	Pukka, Semipukka	Yes	No	No	No	No	Yes	Yes	0.13	395.5	Lower Middle Class	Agree	Agree	Agree	Agree	Agree	Agree	Disagree	Disagree	Agree	Agree
89	Parents	38	20-39 years	female	male	Homemaker	islam	Secondary level	In marital relationship	married	nuclear	16000	5000-20000	semipaka	yes	yes	yes	yes	yes	yes	yes	yes	no	no	no	no	yes	yes	Pukka, Semipukka	Yes	No	No	No	No	Yes	Yes	0.13	395.5	Lower Middle Class	Agree	Agree	Agree	Agree	Agree	Agree	Agree	Disagree	Agree	Agree
90	Adolescent	17	10-19 Years	female		Student	islam	Higher secondary level and above	Not in marital relationship	unmarried	nuclear	16000	5000-20000	semipaka	yes	yes	yes	yes	yes	yes	yes	yes	no	no	no	no	yes	yes	Pukka, Semipukka	Yes	No	No	No	No	Yes	Yes	0.13	395.5	Lower Middle Class	Agree	Agree	Agree	Agree	Agree	Agree	Agree	Disagree	Agree	Agree
91	Adolescent	18	10-19 Years	male		Student	islam	Secondary level	Not in marital relationship	unmarried	nuclear	25000	21000-49000	paka	yes	yes	yes	yes	yes	yes	yes	yes	no	no	yes	yes	yes	yes	Pukka, Semipukka	Yes	No	No	Yes	Yes	Yes	Yes	0.88	866	Rich	Agree	Agree	Agree	Agree	Agree	Agree	Disagree	Disagree	Agree	Agree
92	Parents	36	20-39 years	female	male	Homemaker	islam	Primary level	In marital relationship	married	nuclear	25000	21000-49000	paka	yes	yes	yes	yes	yes	yes	yes	yes	no	no	yes	yes	yes	yes	Pukka, Semipukka	Yes	No	No	Yes	Yes	Yes	Yes	0.88	866	Rich	Agree	Agree	Agree	Agree	Agree	Disagree	Agree	Disagree	Agree	Disagree
93	Parents	53	40-59 Years	male	male	Businessman	islam	Secondary level	In marital relationship	married	nuclear	20000	5000-20000	paka	yes	yes	yes	yes	yes	yes	yes	yes	no	no	no	yes	yes	no	Pukka, Semipukka	Yes	No	No	No	Yes	Yes	No	-0.07	308.5	Lower Middle Class	Agree	Agree	Agree	Agree	Agree	Agree	Agree	Disagree	Agree	Agree
94	Adolescent	17	10-19 Years	male		Student	islam	Secondary level	Not in marital relationship	unmarried	nuclear	20000	5000-20000	paka	yes	yes	yes	yes	yes	yes	yes	yes	no	no	no	yes	yes	no	Pukka, Semipukka	Yes	No	No	No	Yes	Yes	No	-0.07	308.5	Lower Middle Class	Agree	Agree	Agree	Agree	Agree	Agree	Agree	Disagree	Agree	Agree
96	Adolescent	18	10-19 Years	male		Student	islam	Secondary level	Not in marital relationship	unmarried	nuclear	30000	21000-49000	paka	yes	yes	yes	yes	yes	yes	yes	yes	no	no	no	yes	yes	yes	Pukka, Semipukka	Yes	No	No	No	Yes	Yes	Yes	0.64	662	Upper Middle class	Agree	Agree	Agree	Agree	Agree	Agree	Agree	Disagree	Agree	Agree
98	Parents	45	40-59 Years	female	female	Serivce holder	islam	Secondary level	In marital relationship	married	nuclear	30000	21000-49000	semipaka	yes	yes	yes	yes	no	yes	yes	yes	no	no	no	yes	no	no	Pukka, Semipukka	No	No	No	No	Yes	No	No	-2.12	73.5	Poor	Agree	Disagree	Agree	Agree	Agree	Disagree	Agree	Disagree	Agree	Agree
101	Adolescent	15	10-19 Years	female		Student	islam	Secondary level	Not in marital relationship	unmarried	nuclear	50000	50000 aqnd above	paka	yes	yes	yes	yes	yes	yes	yes	yes	no	no	no	yes	yes	yes	Pukka, Semipukka	Yes	No	No	No	Yes	Yes	Yes	0.64	662	Upper Middle class	Agree	Agree	Agree	Agree	Agree	Agree	Disagree	Disagree	Agree	Agree
102	Parents	36	20-39 years	female	female	Homemaker	islam	Higher secondary level and above	In marital relationship	married	nuclear	50000	50000 aqnd above	paka	yes	yes	yes	yes	yes	yes	yes	yes	no	no	no	yes	yes	yes	Pukka, Semipukka	Yes	No	No	No	Yes	Yes	Yes	0.64	662	Upper Middle class	Agree	Agree	Agree	Agree	Agree	Disagree	Agree	Agree	Agree	Agree
103	Parents	40	40-59 Years	male	female	Farmers and day labourers	islam	Primary level	In marital relationship	married	nuclear	20000	5000-20000	semipaka	yes	yes	yes	yes	no	yes	yes	no	no	no	no	yes	no	no	Pukka, Semipukka	No	No	No	No	Yes	No	No	-2.12	73.5	Poor	Agree	Disagree	Disagree	Agree	Agree	Agree	Agree	Disagree	Agree	Agree
104	Adolescent	16	10-19 Years	female		Student	islam	Secondary level	Not in marital relationship	unmarried	nuclear	20000	5000-20000	semipaka	yes	yes	yes	yes	no	yes	yes	no	no	no	no	yes	no	no	Pukka, Semipukka	No	No	No	No	Yes	No	No	-2.12	73.5	Poor	Agree	Agree	Agree	Agree	Agree	Disagree	Disagree	Disagree	Agree	Agree
105	Parents	40	40-59 Years	female	female	Homemaker	islam	Primary level	In marital relationship	married	nuclear	15000	5000-20000	semipaka	yes	yes	yes	yes	no	yes	no	no	no	no	no	no	no	no	Pukka, Semipukka	No	No	No	No	No	No	No	-2.62	21.5	Poor	Agree	Agree	Agree	Agree	Agree	Disagree	Disagree	Disagree	Agree	Agree
107	Parents	35	20-39 years	female	female	Serivce holder	islam	Secondary level	In marital relationship	married	nuclear	30000	21000-49000	semipaka	yes	yes	yes	yes	yes	yes	yes	yes	no	no	no	no	yes	yes	Pukka, Semipukka	Yes	No	No	No	No	Yes	Yes	0.13	395.5	Lower Middle Class	Agree	Agree	Agree	Agree	Agree	Agree	Agree	Disagree	Agree	Disagree
108	Adolescent	15	10-19 Years	female		Student	islam	Secondary level	Not in marital relationship	unmarried	nuclear	30000	21000-49000	semipaka	yes	yes	yes	yes	yes	yes	yes	yes	no	no	no	no	yes	yes	Pukka, Semipukka	Yes	No	No	No	No	Yes	Yes	0.13	395.5	Lower Middle Class	Agree	Agree	Agree	Agree	Agree	Disagree	Agree	Disagree	Agree	Agree
110	Adolescent	16	10-19 Years	female		Student	islam	Secondary level	Not in marital relationship	unmarried	nuclear	30000	21000-49000	paka	yes	yes	yes	yes	yes	yes	yes	yes	no	no	yes	yes	yes	no	Pukka, Semipukka	Yes	No	No	Yes	Yes	Yes	No	0.17	456.5	Middle Class	Agree	Agree	Agree	Agree	Agree	Agree	Agree	Disagree	Agree	Agree
112	Adolescent	16	10-19 Years	male		Student	islam	Secondary level	Not in marital relationship	unmarried	nuclear	20000	5000-20000	semipaka	yes	yes	yes	yes	yes	yes	yes	yes	no	no	no	no	yes	yes	Pukka, Semipukka	Yes	No	No	No	No	Yes	Yes	0.13	395.5	Lower Middle Class	Disagree	Agree	Agree	Agree	Agree	Agree	Agree	Agree	Disagree	Agree
113	Parents	35	20-39 years	female	male	Serivce holder	islam	Primary level	In marital relationship	married	nuclear	10000	5000-20000	paka	yes	yes	yes	yes	no	yes	yes	yes	no	no	no	no	yes	yes	Pukka, Semipukka	No	No	No	No	No	Yes	Yes	-0.87	184.5	Poor	Agree	Agree	Agree	Agree	Agree	Disagree	Disagree	Disagree	Agree	Agree
115	Adolescent	14	10-19 Years	female		Student	islam	Secondary level	Not in marital relationship	unmarried	joint	40000	21000-49000	paka	yes	yes	yes	yes	yes	yes	yes	yes	no	yes	yes	yes	yes	yes	Pukka, Semipukka	Yes	No	Yes	Yes	Yes	Yes	Yes	0.89	938	Rich	Agree	Agree	Agree	Agree	Agree	Agree	Disagree	Disagree	Disagree	Agree
116	Parents	45	40-59 Years	male	female	Businessman	islam	Secondary level	In marital relationship	married	joint	40000	21000-49000	paka	yes	yes	yes	yes	yes	yes	yes	yes	no	yes	yes	yes	yes	yes	Pukka, Semipukka	Yes	No	Yes	Yes	Yes	Yes	Yes	0.89	938	Rich	Agree	Agree	Agree	Agree	Agree	Agree	Disagree	Disagree	Agree	Disagree
117	Adolescent	11	10-19 Years	female		Student	islam	Primary level	Not in marital relationship	unmarried	nuclear	25000	21000-49000	semipaka	yes	yes	yes	yes	yes	yes	yes	yes	yes	no	yes	yes	yes	yes	Pukka, Semipukka	Yes	Yes	No	Yes	Yes	Yes	Yes	0.93	984.5	Rich	Agree	Agree	Disagree	Agree	Agree	Agree	Agree	Disagree	Agree	Agree
118	Parents	38	20-39 years	female	female	Homemaker	islam	Secondary level	In marital relationship	married	nuclear	25000	21000-49000	semipaka	yes	yes	yes	yes	yes	yes	yes	yes	yes	no	yes	yes	yes	yes	Pukka, Semipukka	Yes	Yes	No	Yes	Yes	Yes	Yes	0.93	984.5	Rich	Agree	Disagree	Disagree	Agree	Agree	Agree	Agree	Agree	Agree	Agree
119	Adolescent	17	10-19 Years	female		Student	islam	Higher secondary level and above	Not in marital relationship	unmarried	nuclear	40000	21000-49000	paka	yes	yes	yes	yes	yes	yes	yes	yes	no	yes	no	yes	yes	no	Pukka, Semipukka	Yes	No	Yes	No	Yes	Yes	No	-0.06	343.5	Lower Middle Class	Agree	Disagree	Agree	Agree	Agree	Agree	Disagree	Disagree	Agree	Agree
120	Parents	46	40-59 Years	female	female	Homemaker	islam	Primary level	In marital relationship	married	nuclear	40000	21000-49000	paka	yes	yes	yes	yes	yes	yes	yes	yes	no	yes	no	yes	yes	no	Pukka, Semipukka	Yes	No	Yes	No	Yes	Yes	No	-0.06	343.5	Lower Middle Class	Agree	Agree	Agree	Agree	Agree	Agree	Disagree	Disagree	Agree	Disagree
121	Adolescent	15	10-19 Years	female		Student	islam	Secondary level	Not in marital relationship	unmarried	nuclear	30000	21000-49000	semipaka	yes	yes	yes	yes	yes	yes	yes	yes	no	no	yes	yes	yes	no	Pukka, Semipukka	Yes	No	No	Yes	Yes	Yes	No	0.17	456.5	Middle Class	Agree	Agree	Agree	Agree	Agree	Agree	Agree	Disagree	Agree	Agree
122	Parents	30	20-39 years	female	female	Homemaker	islam	Secondary level	In marital relationship	married	nuclear	30000	21000-49000	semipaka	yes	yes	yes	yes	yes	yes	yes	yes	no	no	yes	yes	yes	no	Pukka, Semipukka	Yes	No	No	Yes	Yes	Yes	No	0.17	456.5	Middle Class	Agree	Agree	Disagree	Agree	Agree	Agree	Agree	Disagree	Agree	Agree
123	Adolescent	15	10-19 Years	male		Student	islam	Secondary level	Not in marital relationship	unmarried	nuclear	40000	21000-49000	semipaka	yes	yes	yes	yes	yes	yes	yes	yes	no	no	no	yes	yes	no	Pukka, Semipukka	Yes	No	No	No	Yes	Yes	No	-0.07	308.5	Lower Middle Class	Agree	Disagree	Agree	Agree	Agree	Agree	Agree	Disagree	Agree	Agree
124	Parents	40	40-59 Years	female	male	Homemaker	islam	Primary level	In marital relationship	married	nuclear	40000	21000-49000	semipaka	yes	yes	yes	yes	yes	yes	yes	yes	no	no	no	yes	yes	no	Pukka, Semipukka	Yes	No	No	No	Yes	Yes	No	-0.07	308.5	Lower Middle Class	Agree	Disagree	Disagree	Agree	Agree	Disagree	Agree	Disagree	Agree	Agree
125	Adolescent	17	10-19 Years	female		Student	islam	Higher secondary level and above	Not in marital relationship	unmarried	nuclear	40000	21000-49000	semipaka	yes	yes	yes	yes	yes	yes	yes	yes	no	no	no	yes	yes	no	Pukka, Semipukka	Yes	No	No	No	Yes	Yes	No	-0.07	308.5	Lower Middle Class	Agree	Agree	Agree	Agree	Agree	Agree	Agree	Disagree	Agree	Agree
126	Parents	44	40-59 Years	male	female	Businessman	islam	Higher secondary level and above	In marital relationship	married	nuclear	40000	21000-49000	semipaka	yes	yes	yes	yes	yes	yes	yes	yes	no	no	no	yes	yes	no	Pukka, Semipukka	Yes	No	No	No	Yes	Yes	No	-0.07	308.5	Lower Middle Class	Agree	Agree	Disagree	Agree	Agree	Agree	Agree	Disagree	Agree	Agree
127	Adolescent	14	10-19 Years	male		Student	islam	Secondary level	Not in marital relationship	unmarried	joint	45000	21000-49000	paka	yes	yes	yes	yes	yes	yes	yes	yes	no	no	yes	yes	yes	yes	Pukka, Semipukka	Yes	No	No	Yes	Yes	Yes	Yes	0.88	866	Rich	Agree	Agree	Agree	Agree	Agree	Disagree	Disagree	Disagree	Agree	Agree
128	Parents	34	20-39 years	female	male	Homemaker	islam	Primary level	In marital relationship	married	joint	45000	21000-49000	paka	yes	yes	yes	yes	yes	yes	yes	yes	no	no	yes	yes	yes	yes	Pukka, Semipukka	Yes	No	No	Yes	Yes	Yes	Yes	0.88	866	Rich	Agree	Agree	Agree	Agree	Agree	Agree	Disagree	Agree	Agree	Agree
130	Parents	38	20-39 years	male	female	Farmers and day labourers	islam	Secondary level	In marital relationship	married	joint	30000	21000-49000	semipaka	yes	yes	yes	yes	yes	yes	yes	yes	no	yes	yes	no	yes	yes	Pukka, Semipukka	Yes	No	Yes	Yes	No	Yes	Yes	0.38	560	Middle Class	Agree	Agree	Agree	Agree	Agree	Disagree	Disagree	Disagree	Agree	Agree
131	Adolescent	17	10-19 Years	female		Student	islam	Higher secondary level and above	Not in marital relationship	unmarried	nuclear	30000	21000-49000	semipaka	yes	yes	yes	yes	yes	yes	yes	yes	yes	no	no	no	yes	yes	Pukka, Semipukka	Yes	Yes	No	No	No	Yes	Yes	0.18	486.5	Middle Class	Agree	Agree	Agree	Agree	Agree	Agree	Agree	Disagree	Agree	Agree
133	Adolescent	15	10-19 Years	male		Student	islam	Secondary level	Not in marital relationship	unmarried	nuclear	25000	21000-49000	paka	yes	yes	yes	yes	yes	yes	yes	yes	no	no	yes	yes	yes	no	Pukka, Semipukka	Yes	No	No	Yes	Yes	Yes	No	0.17	456.5	Middle Class	Agree	Agree	Agree	Agree	Agree	Agree	Disagree	Disagree	Agree	Agree
134	Parents	38	20-39 years	female	male	Businessman	islam	Secondary level	In marital relationship	married	nuclear	25000	21000-49000	paka	yes	yes	yes	yes	yes	yes	yes	yes	no	no	yes	yes	yes	no	Pukka, Semipukka	Yes	No	No	Yes	Yes	Yes	No	0.17	456.5	Middle Class	Agree	Agree	Disagree	Agree	Agree	Agree	Disagree	Disagree	Agree	Agree
136	Parents	45	40-59 Years	female	male	Homemaker	islam	Primary level	In marital relationship	married	nuclear	25000	21000-49000	paka	yes	yes	yes	yes	yes	yes	yes	yes	no	no	yes	yes	yes	no	Pukka, Semipukka	Yes	No	No	Yes	Yes	Yes	No	0.17	456.5	Middle Class	Agree	Agree	Disagree	Agree	Agree	Agree	Disagree	Disagree	Agree	Agree
138	Parents	35	20-39 years	male	male	Farmers and day labourers	islam	Secondary level	In marital relationship	married	nuclear	25000	21000-49000	paka	yes	yes	yes	yes	yes	yes	yes	yes	no	no	no	yes	yes	no	Pukka, Semipukka	Yes	No	No	No	Yes	Yes	No	-0.07	308.5	Lower Middle Class	Agree	Agree	Agree	Agree	Agree	Agree	Disagree	Agree	Agree	Agree
139	Adolescent	18	10-19 Years	male		Student	islam	Higher secondary level and above	Not in marital relationship	unmarried	nuclear	50000	50000 aqnd above	paka	yes	yes	yes	yes	yes	yes	yes	yes	no	no	no	yes	yes	no	Pukka, Semipukka	Yes	No	No	No	Yes	Yes	No	-0.07	308.5	Lower Middle Class	Agree	Agree	Agree	Agree	Agree	Agree	Disagree	Agree	Agree	Agree
140	Parents	46	40-59 Years	female	male	Homemaker	islam	Secondary level	In marital relationship	married	nuclear	50000	50000 aqnd above	paka	yes	yes	yes	yes	yes	yes	yes	yes	no	no	no	yes	yes	no	Pukka, Semipukka	Yes	No	No	No	Yes	Yes	No	-0.07	308.5	Lower Middle Class	Agree	Agree	Disagree	Agree	Agree	Agree	Disagree	Disagree	Agree	Agree
141	Adolescent	12	10-19 Years	male		Student	islam	Secondary level	Not in marital relationship	unmarried	nuclear	25000	21000-49000	semipaka	yes	yes	yes	yes	yes	yes	yes	yes	no	no	yes	no	yes	yes	Pukka, Semipukka	Yes	No	No	Yes	No	Yes	Yes	0.37	535.5	Middle Class	Agree	Agree	Agree	Agree	Agree	Agree	Disagree	Disagree	Agree	Agree
142	Parents	38	20-39 years	female	male	Businessman	islam	Secondary level	In marital relationship	married	nuclear	25000	21000-49000	semipaka	yes	yes	yes	yes	yes	yes	yes	yes	no	no	yes	no	yes	yes	Pukka, Semipukka	Yes	No	No	Yes	No	Yes	Yes	0.37	535.5	Middle Class	Agree	Agree	Disagree	Agree	Agree	Agree	Disagree	Disagree	Agree	Agree
143	Adolescent	11	10-19 Years	female		Student	islam	Secondary level	Not in marital relationship	unmarried	nuclear	25000	21000-49000	semipaka	yes	yes	yes	yes	yes	yes	yes	yes	no	no	yes	yes	yes	no	Pukka, Semipukka	Yes	No	No	Yes	Yes	Yes	No	0.17	456.5	Middle Class	Agree	Agree	Agree	Agree	Agree	Agree	Agree	Disagree	Agree	Agree
144	Parents	45	40-59 Years	male	female	Businessman	islam	Secondary level	In marital relationship	married	nuclear	25000	21000-49000	semipaka	yes	yes	yes	yes	yes	yes	yes	yes	no	no	yes	yes	yes	no	Pukka, Semipukka	Yes	No	No	Yes	Yes	Yes	No	0.17	456.5	Middle Class	Agree	Agree	Agree	Agree	Agree	Agree	Agree	Disagree	Agree	Agree
145	Adolescent	13	10-19 Years	female		Student	islam	Secondary level	Not in marital relationship	unmarried	nuclear	25000	21000-49000	paka	yes	yes	yes	yes	yes	yes	yes	yes	yes	no	yes	yes	yes	no	Pukka, Semipukka	Yes	Yes	No	Yes	Yes	Yes	No	0.22	503.5	Middle Class	Agree	Agree	Disagree	Agree	Agree	Agree	Disagree	Disagree	Agree	Agree
146	Parents	38	20-39 years	female	female	Homemaker	islam	Secondary level	In marital relationship	married	nuclear	25000	21000-49000	paka	yes	yes	yes	yes	yes	yes	yes	yes	yes	no	yes	yes	yes	no	Pukka, Semipukka	Yes	Yes	No	Yes	Yes	Yes	No	0.22	503.5	Middle Class	Agree	Agree	Disagree	Agree	Agree	Agree	Disagree	Disagree	Agree	Agree
147	Adolescent	12	10-19 Years	female		Student	islam	Secondary level	Not in marital relationship	unmarried	nuclear	35000	21000-49000	paka	yes	yes	yes	yes	yes	yes	yes	yes	no	no	yes	yes	yes	no	Pukka, Semipukka	Yes	No	No	Yes	Yes	Yes	No	0.17	456.5	Middle Class	Agree	Agree	Disagree	Agree	Agree	Agree	Disagree	Disagree	Agree	Agree
148	Parents	40	40-59 Years	male	female	Serivce holder	islam	Secondary level	In marital relationship	married	nuclear	35000	21000-49000	paka	yes	yes	yes	yes	yes	yes	yes	yes	no	no	yes	yes	yes	no	Pukka, Semipukka	Yes	No	No	Yes	Yes	Yes	No	0.17	456.5	Middle Class	Agree	Agree	Disagree	Agree	Agree	Agree	Disagree	Disagree	Agree	Agree
149	Adolescent	13	10-19 Years	female		Student	islam	Secondary level	Not in marital relationship	unmarried	nuclear	15000	5000-20000	semipaka	yes	yes	yes	yes	yes	yes	yes	yes	no	no	no	yes	yes	yes	Pukka, Semipukka	Yes	No	No	No	Yes	Yes	Yes	0.64	662	Upper Middle class	Agree	Agree	Agree	Agree	Agree	Agree	Disagree	Disagree	Agree	Agree
150	Parents	33	20-39 years	female	female	Homemaker	islam	Secondary level	In marital relationship	married	nuclear	15000	5000-20000	semipaka	yes	yes	yes	yes	yes	yes	yes	yes	no	no	no	yes	yes	yes	Pukka, Semipukka	Yes	No	No	No	Yes	Yes	Yes	0.64	662	Upper Middle class	Agree	Disagree	Agree	Agree	Agree	Agree	Disagree	Disagree	Agree	Agree
151	Adolescent	14	10-19 Years	female		Student	islam	Secondary level	Not in marital relationship	unmarried	joint	40000	21000-49000	paka	yes	yes	yes	yes	yes	yes	yes	yes	no	no	yes	yes	yes	yes	Pukka, Semipukka	Yes	No	No	Yes	Yes	Yes	Yes	0.88	866	Rich	Agree	Agree	Agree	Agree	Agree	Agree	Disagree	Disagree	Agree	Agree
152	Parents	42	40-59 Years	male	female	Serivce holder	islam	Secondary level	In marital relationship	married	joint	40000	21000-49000	paka	yes	yes	yes	yes	yes	yes	yes	yes	no	no	yes	yes	yes	yes	Pukka, Semipukka	Yes	No	No	Yes	Yes	Yes	Yes	0.88	866	Rich	Agree	Agree	Disagree	Agree	Agree	Agree	Disagree	Agree	Agree	Agree
153	Adolescent	14	10-19 Years	female		Student	islam	Secondary level	Not in marital relationship	unmarried	nuclear	35000	21000-49000	semipaka	yes	yes	yes	yes	yes	yes	yes	yes	no	no	yes	yes	yes	no	Pukka, Semipukka	Yes	No	No	Yes	Yes	Yes	No	0.17	456.5	Middle Class	Agree	Agree	Agree	Agree	Agree	Agree	Disagree	Disagree	Agree	Agree
154	Parents	50	40-59 Years	male	female	Farmers and day labourers	islam	Secondary level	In marital relationship	married	nuclear	35000	21000-49000	semipaka	yes	yes	yes	yes	yes	yes	yes	yes	no	no	yes	yes	yes	no	Pukka, Semipukka	Yes	No	No	Yes	Yes	Yes	No	0.17	456.5	Middle Class	Agree	Agree	Disagree	Agree	Agree	Agree	Disagree	Disagree	Agree	Agree
155	Adolescent	19	10-19 Years	female		Student	islam	Secondary level	Not in marital relationship	unmarried	nuclear	30000	21000-49000	paka	yes	yes	yes	yes	yes	yes	yes	yes	no	no	yes	yes	yes	yes	Pukka, Semipukka	Yes	No	No	Yes	Yes	Yes	Yes	0.88	866	Rich	Agree	Agree	Agree	Agree	Agree	Agree	Disagree	Disagree	Agree	Agree
156	Parents	42	40-59 Years	female	female	Homemaker	islam	Secondary level	In marital relationship	married	nuclear	30000	21000-49000	paka	yes	yes	yes	yes	yes	yes	yes	yes	no	no	yes	yes	yes	yes	Pukka, Semipukka	Yes	No	No	Yes	Yes	Yes	Yes	0.88	866	Rich	Agree	Agree	Agree	Agree	Agree	Agree	Disagree	Disagree	Agree	Agree
157	Adolescent	12	10-19 Years	male		Student	islam	Secondary level	Not in marital relationship	unmarried	nuclear	50000	50000 aqnd above	paka	yes	yes	yes	yes	yes	yes	yes	yes	no	no	yes	yes	yes	no	Pukka, Semipukka	Yes	No	No	Yes	Yes	Yes	No	0.17	456.5	Middle Class	Agree	Agree	Agree	Agree	Agree	Agree	Disagree	Disagree	Agree	Agree
158	Parents	31	20-39 years	female	male	Homemaker	islam	Secondary level	In marital relationship	married	nuclear	50000	50000 aqnd above	paka	yes	yes	yes	yes	yes	yes	yes	yes	no	no	yes	yes	yes	no	Pukka, Semipukka	Yes	No	No	Yes	Yes	Yes	No	0.17	456.5	Middle Class	Agree	Agree	Disagree	Agree	Agree	Agree	Disagree	Disagree	Agree	Agree
159	Adolescent	14	10-19 Years	male		Student	islam	Secondary level	Not in marital relationship	unmarried	nuclear	25000	21000-49000	semipaka	yes	yes	yes	yes	yes	yes	yes	yes	no	no	yes	yes	yes	no	Pukka, Semipukka	Yes	No	No	Yes	Yes	Yes	No	0.17	456.5	Middle Class	Agree	Agree	Disagree	Agree	Agree	Agree	Disagree	Disagree	Agree	Agree
160	Parents	39	20-39 years	female	male	Homemaker	islam	Secondary level	In marital relationship	married	nuclear	25000	21000-49000	semipaka	yes	yes	yes	yes	yes	yes	yes	yes	no	no	yes	yes	yes	no	Pukka, Semipukka	Yes	No	No	Yes	Yes	Yes	No	0.17	456.5	Middle Class	Agree	Disagree	Disagree	Agree	Agree	Agree	Disagree	Disagree	Agree	Agree
161	Adolescent	15	10-19 Years	female		Student	islam	Secondary level	Not in marital relationship	unmarried	nuclear	30000	21000-49000	paka	yes	yes	yes	yes	yes	yes	yes	yes	no	no	yes	yes	yes	no	Pukka, Semipukka	Yes	No	No	Yes	Yes	Yes	No	0.17	456.5	Middle Class	Agree	Agree	Agree	Agree	Agree	Agree	Disagree	Disagree	Agree	Agree
162	Parents	36	20-39 years	female	female	Homemaker	islam	Secondary level	In marital relationship	married	nuclear	30000	21000-49000	paka	yes	yes	yes	yes	yes	yes	yes	yes	no	no	yes	yes	yes	no	Pukka, Semipukka	Yes	No	No	Yes	Yes	Yes	No	0.17	456.5	Middle Class	Agree	Disagree	Disagree	Agree	Agree	Agree	Disagree	Disagree	Agree	Agree
163	Adolescent	17	10-19 Years	male		Student	islam	Secondary level	Not in marital relationship	unmarried	nuclear	35000	21000-49000	semipaka	yes	yes	yes	yes	yes	yes	yes	yes	no	no	yes	yes	yes	yes	Pukka, Semipukka	Yes	No	No	Yes	Yes	Yes	Yes	0.88	866	Rich	Agree	Agree	Agree	Agree	Agree	Agree	Disagree	Disagree	Agree	Agree
164	Parents	45	40-59 Years	female	male	Businessman	islam	Secondary level	In marital relationship	married	nuclear	35000	21000-49000	semipaka	yes	yes	yes	yes	yes	yes	yes	yes	no	no	yes	yes	yes	yes	Pukka, Semipukka	Yes	No	No	Yes	Yes	Yes	Yes	0.88	866	Rich	Agree	Disagree	Disagree	Agree	Agree	Agree	Disagree	Disagree	Agree	Agree
165	Adolescent	16	10-19 Years	female		Student	islam	Secondary level	Not in marital relationship	unmarried	nuclear	25000	21000-49000	semipaka	yes	yes	yes	yes	yes	yes	yes	yes	no	no	yes	yes	yes	no	Pukka, Semipukka	Yes	No	No	Yes	Yes	Yes	No	0.17	456.5	Middle Class	Agree	Agree	Agree	Agree	Agree	Agree	Disagree	Disagree	Agree	Agree
166	Parents	42	40-59 Years	male	female	Farmers and day labourers	islam	Secondary level	In marital relationship	married	nuclear	25000	21000-49000	semipaka	yes	yes	yes	yes	yes	yes	yes	yes	no	no	yes	yes	yes	no	Pukka, Semipukka	Yes	No	No	Yes	Yes	Yes	No	0.17	456.5	Middle Class	Agree	Agree	Disagree	Agree	Agree	Agree	Disagree	Disagree	Agree	Agree
167	Adolescent	11	10-19 Years	female		Student	islam	Secondary level	Not in marital relationship	unmarried	nuclear	40000	21000-49000	semipaka	yes	yes	yes	yes	yes	yes	yes	yes	no	no	yes	yes	yes	no	Pukka, Semipukka	Yes	No	No	Yes	Yes	Yes	No	0.17	456.5	Middle Class	Agree	Agree	Agree	Agree	Agree	Agree	Disagree	Disagree	Agree	Agree
168	Parents	32	20-39 years	female	female	Homemaker	islam	Secondary level	In marital relationship	married	nuclear	40000	21000-49000	semipaka	yes	yes	yes	yes	yes	yes	yes	yes	no	no	yes	yes	yes	no	Pukka, Semipukka	Yes	No	No	Yes	Yes	Yes	No	0.17	456.5	Middle Class	Agree	Agree	Disagree	Agree	Agree	Agree	Disagree	Disagree	Agree	Agree
169	Adolescent	11	10-19 Years	male		Student	islam	Secondary level	Not in marital relationship	unmarried	nuclear	30000	21000-49000	semipaka	yes	yes	yes	yes	yes	yes	yes	yes	no	no	yes	yes	yes	yes	Pukka, Semipukka	Yes	No	No	Yes	Yes	Yes	Yes	0.88	866	Rich	Agree	Agree	Agree	Agree	Agree	Agree	Disagree	Disagree	Agree	Agree
171	Adolescent	15	10-19 Years	female		Student	islam	Secondary level	Not in marital relationship	unmarried	nuclear	20000	5000-20000	semipaka	yes	yes	yes	yes	yes	yes	yes	yes	no	no	yes	yes	yes	no	Pukka, Semipukka	Yes	No	No	Yes	Yes	Yes	No	0.17	456.5	Middle Class	Agree	Agree	Agree	Agree	Agree	Disagree	Disagree	Disagree	Agree	Agree
172	Parents	38	20-39 years	female	female	Homemaker	islam	Secondary level	In marital relationship	married	nuclear	20000	5000-20000	semipaka	yes	yes	yes	yes	yes	yes	yes	yes	no	no	yes	yes	yes	no	Pukka, Semipukka	Yes	No	No	Yes	Yes	Yes	No	0.17	456.5	Middle Class	Agree	Disagree	Disagree	Agree	Agree	Agree	Disagree	Disagree	Agree	Agree
173	Adolescent	11	10-19 Years	female		Student	islam	Secondary level	Not in marital relationship	unmarried	nuclear	40000	21000-49000	paka	yes	yes	yes	yes	yes	yes	yes	yes	no	no	yes	yes	yes	no	Pukka, Semipukka	Yes	No	No	Yes	Yes	Yes	No	0.17	456.5	Middle Class	Agree	Disagree	Disagree	Agree	Agree	Disagree	Disagree	Disagree	Agree	Agree
174	Parents	36	20-39 years	female	female	Homemaker	islam	Secondary level	In marital relationship	married	nuclear	40000	21000-49000	paka	yes	yes	yes	yes	yes	yes	yes	yes	no	no	yes	yes	yes	no	Pukka, Semipukka	Yes	No	No	Yes	Yes	Yes	No	0.17	456.5	Middle Class	Agree	Agree	Agree	Agree	Agree	Agree	Disagree	Disagree	Agree	Agree
175	Adolescent	15	10-19 Years	female		Student	islam	Secondary level	Not in marital relationship	unmarried	nuclear	35000	21000-49000	paka	yes	yes	yes	yes	yes	yes	yes	yes	no	yes	no	yes	yes	no	Pukka, Semipukka	Yes	No	Yes	No	Yes	Yes	No	-0.06	343.5	Lower Middle Class	Agree	Agree	Disagree	Agree	Agree	Agree	Disagree	Disagree	Agree	Agree
176	Parents	50	40-59 Years	male	female	Serivce holder	islam	Secondary level	In marital relationship	married	nuclear	35000	21000-49000	paka	yes	yes	yes	yes	yes	yes	yes	yes	no	yes	no	yes	yes	no	Pukka, Semipukka	Yes	No	Yes	No	Yes	Yes	No	-0.06	343.5	Lower Middle Class	Agree	Agree	Agree	Agree	Agree	Agree	Disagree	Disagree	Agree	Agree
180	Adolescent	11	10-19 Years	female		Student	islam	Primary level	Not in marital relationship	unmarried	nuclear	30000	21000-49000	paka	yes	yes	yes	yes	yes	yes	yes	yes	no	no	yes	no	yes	yes	Pukka, Semipukka	Yes	No	No	Yes	No	Yes	Yes	0.37	535.5	Middle Class	Agree	Agree	Agree	Agree	Agree	Agree	Agree	Agree	Agree	Agree
183	Parents	28	20-39 years	female	male	Homemaker	islam	Higher secondary level and above	In marital relationship	married	nuclear	25000	21000-49000	paka	yes	yes	yes	yes	yes	yes	yes	yes	no	no	no	yes	yes	yes	Pukka, Semipukka	Yes	No	No	No	Yes	Yes	Yes	0.64	662	Upper Middle class	Agree	Disagree	Agree	Agree	Agree	Agree	Agree	Disagree	Agree	Agree
184	Adolescent	10	10-19 Years	male		Student	islam	Primary level	Not in marital relationship	unmarried	nuclear	25000	21000-49000	paka	yes	yes	yes	yes	yes	yes	yes	yes	no	no	no	yes	yes	yes	Pukka, Semipukka	Yes	No	No	No	Yes	Yes	Yes	0.64	662	Upper Middle class	Agree	Disagree	Agree	Agree	Agree	Agree	Agree	Disagree	Agree	Agree
185	Parents	44	40-59 Years	female	female	Homemaker	islam	Secondary level	In marital relationship	married	nuclear	30000	21000-49000	semipaka	yes	yes	yes	yes	yes	yes	yes	yes	no	no	yes	yes	yes	yes	Pukka, Semipukka	Yes	No	No	Yes	Yes	Yes	Yes	0.88	866	Rich	Agree	Disagree	Agree	Agree	Agree	Agree	Agree	Disagree	Agree	Agree
186	Adolescent	17	10-19 Years	female		Student	islam	Higher secondary level and above	Not in marital relationship	unmarried	nuclear	30000	21000-49000	semipaka	yes	yes	yes	yes	yes	yes	yes	yes	no	no	yes	yes	yes	yes	Pukka, Semipukka	Yes	No	No	Yes	Yes	Yes	Yes	0.88	866	Rich	Agree	Disagree	Agree	Agree	Agree	Agree	Agree	Disagree	Agree	Agree
188	Adolescent	12	10-19 Years	male		Student	islam	Secondary level	Not in marital relationship	unmarried	nuclear	20000	5000-20000	semipaka	yes	yes	yes	yes	yes	yes	yes	yes	yes	no	yes	yes	yes	yes	Pukka, Semipukka	Yes	Yes	No	Yes	Yes	Yes	Yes	0.93	984.5	Rich	Agree	Disagree	Agree	Agree	Agree	Agree	Agree	Disagree	Agree	Agree
189	Parents	28	20-39 years	female	male	Homemaker	islam	Secondary level	In marital relationship	married	nuclear	25000	21000-49000	semipaka	yes	yes	yes	yes	yes	yes	yes	yes	no	no	yes	yes	no	no	Pukka, Semipukka	Yes	No	No	Yes	Yes	No	No	-0.87	173.5	Poor	Agree	Disagree	Agree	Agree	Agree	Agree	Agree	Disagree	Agree	Agree
190	Adolescent	12	10-19 Years	male		Student	islam	Secondary level	Not in marital relationship	unmarried	nuclear	25000	21000-49000	semipaka	yes	yes	yes	yes	yes	yes	yes	yes	no	no	yes	yes	no	no	Pukka, Semipukka	Yes	No	No	Yes	Yes	No	No	-0.87	173.5	Poor	Agree	Disagree	Agree	Agree	Agree	Agree	Disagree	Disagree	Agree	Agree
191	Parents	40	40-59 Years	male	female	Serivce holder	islam	Secondary level	In marital relationship	married	nuclear	30000	21000-49000	paka	yes	yes	yes	yes	yes	yes	yes	yes	no	no	no	yes	no	no	Pukka, Semipukka	Yes	No	No	No	Yes	No	No	-1.12	154.5	Poor	Agree	Disagree	Disagree	Agree	Agree	Agree	Agree	Disagree	Agree	Agree
192	Adolescent	18	10-19 Years	female		Student	islam	Higher secondary level and above	Not in marital relationship	unmarried	nuclear	30000	21000-49000	paka	yes	yes	yes	yes	yes	yes	yes	yes	no	no	no	yes	no	no	Pukka, Semipukka	Yes	No	No	No	Yes	No	No	-1.12	154.5	Poor	Agree	Disagree	Agree	Agree	Agree	Agree	Disagree	Agree	Agree	Agree
194	Adolescent	13	10-19 Years	female		Student	islam	Secondary level	Not in marital relationship	unmarried	nuclear	5000	5000-20000	paka	yes	yes	yes	yes	yes	yes	yes	yes	no	no	no	yes	no	no	Pukka, Semipukka	Yes	No	No	No	Yes	No	No	-1.12	154.5	Poor	Agree	Disagree	Agree	Agree	Agree	Agree	Agree	Agree	Agree	Agree
195	Parents	40	40-59 Years	female	female	Homemaker	islam	Secondary level	In marital relationship	married	nuclear	12000	5000-20000	paka	yes	yes	yes	yes	yes	yes	yes	yes	no	no	no	yes	yes	yes	Pukka, Semipukka	Yes	No	No	No	Yes	Yes	Yes	0.64	662	Upper Middle class	Agree	Disagree	Agree	Agree	Agree	Agree	Agree	Disagree	Agree	Agree
196	Adolescent	14	10-19 Years	female		Student	islam	Higher secondary level and above	Not in marital relationship	unmarried	nuclear	12000	5000-20000	paka	yes	yes	yes	yes	yes	yes	yes	yes	no	no	no	yes	yes	yes	Pukka, Semipukka	Yes	No	No	No	Yes	Yes	Yes	0.64	662	Upper Middle class	Agree	Disagree	Agree	Agree	Agree	Agree	Disagree	Disagree	Agree	Agree
197	Parents	45	40-59 Years	female	female	Homemaker	islam	Secondary level	In marital relationship	married	joint	20000	5000-20000	paka	yes	yes	yes	yes	yes	yes	yes	yes	no	yes	no	yes	yes	no	Pukka, Semipukka	Yes	No	Yes	No	Yes	Yes	No	-0.06	343.5	Lower Middle Class	Agree	Agree	Agree	Agree	Agree	Agree	Agree	Disagree	Agree	Disagree
198	Adolescent	10	10-19 Years	female		Student	islam	Secondary level	Not in marital relationship	unmarried	joint	20000	5000-20000	paka	yes	yes	yes	yes	yes	yes	yes	yes	no	yes	no	yes	yes	no	Pukka, Semipukka	Yes	No	Yes	No	Yes	Yes	No	-0.06	343.5	Lower Middle Class	Agree	Disagree	Agree	Agree	Agree	Agree	Agree	Disagree	Agree	Agree
199	Parents	32	20-39 years	female	female	Homemaker	sanatan	Secondary level	In marital relationship	married	nuclear	30000	21000-49000	semipaka	yes	yes	yes	yes	yes	yes	yes	yes	no	no	no	yes	yes	no	Pukka, Semipukka	Yes	No	No	No	Yes	Yes	No	-0.07	308.5	Lower Middle Class	Agree	Disagree	Agree	Agree	Agree	Agree	Agree	Disagree	Agree	Agree
200	Adolescent	11	10-19 Years	female		Student	sanatan	Secondary level	Not in marital relationship	unmarried	nuclear	30000	21000-49000	semipaka	yes	yes	yes	yes	yes	yes	yes	yes	no	no	no	yes	yes	no	Pukka, Semipukka	Yes	No	No	No	Yes	Yes	No	-0.07	308.5	Lower Middle Class	Agree	Agree	Agree	Agree	Agree	Agree	Agree	Disagree	Agree	Agree
202	Adolescent	13	10-19 Years	male		Student	islam	Secondary level	Not in marital relationship	unmarried	nuclear	20000	5000-20000	paka	yes	yes	yes	yes	yes	yes	yes	yes	no	no	no	yes	no	no	Pukka, Semipukka	Yes	No	No	No	Yes	No	No	-1.12	154.5	Poor	Agree	Agree	Agree	Agree	Agree	Agree	Agree	Disagree	Agree	Agree
204	Adolescent	14	10-19 Years	female		Student	islam	Secondary level	Not in marital relationship	unmarried	joint	10000	5000-20000	paka	yes	yes	yes	yes	yes	yes	yes	yes	no	no	no	yes	no	no	Pukka, Semipukka	Yes	No	No	No	Yes	No	No	-1.12	154.5	Poor	Agree	Agree	Agree	Agree	Agree	Agree	Agree	Disagree	Agree	Agree
214	Adolescent	14	10-19 Years	female		Student	islam	Secondary level	Not in marital relationship	unmarried	nuclear	15000	5000-20000	paka	yes	yes	yes	yes	yes	yes	yes	yes	no	no	no	yes	yes	no	Pukka, Semipukka	Yes	No	No	No	Yes	Yes	No	-0.07	308.5	Lower Middle Class	Agree	Disagree	Agree	Agree	Agree	Agree	Agree	Disagree	Agree	Agree
215	Parents	34	20-39 years	female	female	Homemaker	islam	Higher secondary level and above	In marital relationship	married	nuclear	40000	21000-49000	paka	yes	yes	yes	yes	yes	yes	yes	yes	yes	no	no	yes	yes	yes	Pukka, Semipukka	Yes	Yes	No	No	Yes	Yes	Yes	0.69	776	Upper Middle class	Agree	Disagree	Agree	Agree	Agree	Agree	Disagree	Agree	Agree	Agree
217	Parents	30	20-39 years	female	male	Homemaker	islam	Higher secondary level and above	In marital relationship	married	nuclear	30000	21000-49000	paka	yes	yes	yes	yes	yes	yes	yes	yes	no	no	no	yes	yes	no	Pukka, Semipukka	Yes	No	No	No	Yes	Yes	No	-0.07	308.5	Lower Middle Class	Agree	Disagree	Agree	Agree	Agree	Agree	Disagree	Agree	Agree	Agree
218	Adolescent	18	10-19 Years	male		Student	islam	Secondary level	Not in marital relationship	unmarried	nuclear	30000	21000-49000	paka	yes	yes	yes	yes	yes	yes	yes	yes	no	no	no	yes	yes	no	Pukka, Semipukka	Yes	No	No	No	Yes	Yes	No	-0.07	308.5	Lower Middle Class	Agree	Agree	Agree	Agree	Agree	Agree	Disagree	Agree	Agree	Agree
219	Parents	35	20-39 years	male	female	Serivce holder	islam	Secondary level	In marital relationship	married	nuclear	12000	5000-20000	paka	yes	yes	yes	yes	yes	yes	yes	no	no	no	no	no	no	no	Pukka, Semipukka	Yes	No	No	No	No	No	No	-1.62	105.5	Poor	Agree	Disagree	Disagree	Agree	Agree	Agree	Agree	Disagree	Agree	Disagree
220	Adolescent	16	10-19 Years	female		Student	islam	Secondary level	Not in marital relationship	unmarried	nuclear	12000	5000-20000	paka	yes	yes	yes	yes	yes	yes	yes	no	no	no	no	no	no	no	Pukka, Semipukka	Yes	No	No	No	No	No	No	-1.62	105.5	Poor	Agree	Agree	Agree	Agree	Agree	Agree	Disagree	Disagree	Agree	Agree
221	Parents	40	40-59 Years	female	female	Homemaker	islam	Secondary level	In marital relationship	married	nuclear	25000	21000-49000	paka	yes	yes	yes	yes	yes	yes	yes	yes	yes	no	no	yes	yes	yes	Pukka, Semipukka	Yes	Yes	No	No	Yes	Yes	Yes	0.69	776	Upper Middle class	Agree	Agree	Disagree	Agree	Agree	Agree	Agree	Disagree	Agree	Agree
222	Adolescent	17	10-19 Years	female		Student	islam	Secondary level	Not in marital relationship	unmarried	nuclear	25000	21000-49000	paka	yes	yes	yes	yes	yes	yes	yes	yes	yes	no	no	yes	yes	yes	Pukka, Semipukka	Yes	Yes	No	No	Yes	Yes	Yes	0.69	776	Upper Middle class	Agree	Disagree	Agree	Agree	Agree	Agree	Agree	Agree	Agree	Agree
224	Adolescent	12	10-19 Years	male		Student	islam	Primary level	Not in marital relationship	unmarried	joint	50000	50000 aqnd above	paka	yes	yes	yes	yes	yes	yes	yes	yes	no	no	no	yes	yes	yes	Pukka, Semipukka	Yes	No	No	No	Yes	Yes	Yes	0.64	662	Upper Middle class	Agree	Agree	Agree	Agree	Agree	Agree	Agree	Agree	Agree	Agree
225	Parents	31	20-39 years	female	female	Serivce holder	islam	Higher secondary level and above	In marital relationship	married	nuclear	25000	21000-49000	paka	yes	yes	yes	yes	yes	yes	yes	yes	no	no	yes	no	yes	no	Pukka, Semipukka	Yes	No	No	Yes	No	Yes	No	-0.33	259.5	Lower Middle Class	Agree	Disagree	Agree	Agree	Agree	Agree	Disagree	Agree	Agree	Agree
227	Parents	38	20-39 years	male	female	Serivce holder	islam	Secondary level	In marital relationship	married	nuclear	90000	50000 aqnd above	paka	yes	yes	yes	yes	yes	yes	yes	yes	yes	no	no	yes	yes	yes	Pukka, Semipukka	Yes	Yes	No	No	Yes	Yes	Yes	0.69	776	Upper Middle class	Agree	Disagree	Disagree	Agree	Agree	Agree	Agree	Disagree	Agree	Disagree
228	Adolescent	15	10-19 Years	female		Student	islam	Secondary level	Not in marital relationship	unmarried	nuclear	90000	50000 aqnd above	paka	yes	yes	yes	yes	yes	yes	yes	yes	yes	no	no	yes	yes	yes	Pukka, Semipukka	Yes	Yes	No	No	Yes	Yes	Yes	0.69	776	Upper Middle class	Agree	Disagree	Agree	Agree	Agree	Agree	Agree	Disagree	Agree	Agree
231	Parents	34	20-39 years	female	female	Homemaker	sanatan	Secondary level	In marital relationship	married	nuclear	15000	5000-20000	semipaka	yes	yes	yes	yes	yes	yes	yes	yes	no	no	no	yes	yes	yes	Pukka, Semipukka	Yes	No	No	No	Yes	Yes	Yes	0.64	662	Upper Middle class	Agree	Agree	Agree	Agree	Agree	Agree	Agree	Disagree	Agree	Agree
232	Adolescent	16	10-19 Years	female		Student	sanatan	Higher secondary level and above	Not in marital relationship	unmarried	nuclear	15000	5000-20000	semipaka	yes	yes	yes	yes	yes	yes	yes	yes	no	no	no	yes	yes	yes	Pukka, Semipukka	Yes	No	No	No	Yes	Yes	Yes	0.64	662	Upper Middle class	Agree	Agree	Agree	Agree	Agree	Agree	Disagree	Disagree	Agree	Agree
233	Parents	39	20-39 years	female	female	Homemaker	islam	Secondary level	In marital relationship	married	nuclear	15000	5000-20000	semipaka	yes	yes	yes	yes	yes	yes	yes	yes	no	no	no	yes	yes	no	Pukka, Semipukka	Yes	No	No	No	Yes	Yes	No	-0.07	308.5	Lower Middle Class	Agree	Disagree	Agree	Agree	Agree	Agree	Disagree	Disagree	Agree	Disagree
234	Adolescent	11	10-19 Years	female		Student	islam	Primary level	Not in marital relationship	unmarried	nuclear	15000	5000-20000	semipaka	yes	yes	yes	yes	yes	yes	yes	yes	no	no	no	yes	yes	no	Pukka, Semipukka	Yes	No	No	No	Yes	Yes	No	-0.07	308.5	Lower Middle Class	Agree	Disagree	Disagree	Agree	Agree	Agree	Disagree	Agree	Agree	Agree
235	Parents	35	20-39 years	female	female	Serivce holder	islam	No formal education	Not in marital relationship	widow/ widower	nuclear	15000	5000-20000	semipaka	yes	yes	yes	yes	yes	yes	yes	yes	yes	no	yes	yes	yes	yes	Pukka, Semipukka	Yes	Yes	No	Yes	Yes	Yes	Yes	0.93	984.5	Rich	Agree	Disagree	Agree	Agree	Agree	Agree	Agree	Agree	Agree	Agree
236	Adolescent	12	10-19 Years	female		Student	islam	Primary level	Not in marital relationship	unmarried	nuclear	15000	5000-20000	semipaka	yes	yes	yes	yes	yes	yes	yes	yes	yes	no	yes	yes	yes	yes	Pukka, Semipukka	Yes	Yes	No	Yes	Yes	Yes	Yes	0.93	984.5	Rich	Agree	Disagree	Agree	Agree	Agree	Agree	Disagree	Disagree	Agree	Agree
237	Adolescent	15	10-19 Years	female		Student	islam	Secondary level	Not in marital relationship	unmarried	joint	30000	21000-49000	paka	yes	yes	yes	yes	yes	yes	yes	yes	yes	no	no	yes	yes	no	Pukka, Semipukka	Yes	Yes	No	No	Yes	Yes	No	-0.02	351.5	Lower Middle Class	Agree	Disagree	Agree	Agree	Agree	Agree	Disagree	Disagree	Agree	Disagree
238	Parents	45	40-59 Years	female	female	Homemaker	islam	Secondary level	In marital relationship	married	joint	30000	21000-49000	paka	yes	yes	yes	yes	yes	yes	yes	yes	yes	no	no	yes	yes	no	Pukka, Semipukka	Yes	Yes	No	No	Yes	Yes	No	-0.02	351.5	Lower Middle Class	Agree	Disagree	Disagree	Agree	Agree	Disagree	Agree	Disagree	Agree	Disagree
240	Parents	35	20-39 years	male	male	Businessman	islam	Primary level	In marital relationship	married	nuclear	20000	5000-20000	paka	yes	yes	yes	yes	yes	no	yes	yes	yes	no	no	no	yes	no	Pukka, Semipukka	Yes	Yes	No	No	No	Yes	No	-0.53	233.5	Lower Middle Class	Agree	Disagree	Agree	Agree	Agree	Agree	Agree	Disagree	Agree	Agree
241	Adolescent	12	10-19 Years	female		Student	islam	Primary level	Not in marital relationship	unmarried	nuclear	20000	5000-20000	paka	yes	yes	yes	yes	yes	yes	yes	yes	no	no	no	no	yes	yes	Pukka, Semipukka	Yes	No	No	No	No	Yes	Yes	0.13	395.5	Lower Middle Class	Agree	Disagree	Agree	Agree	Agree	Agree	Agree	Disagree	Agree	Disagree
242	Parents	36	20-39 years	female	female	Homemaker	islam	Secondary level	In marital relationship	married	nuclear	20000	5000-20000	paka	yes	yes	yes	yes	yes	yes	yes	yes	no	no	no	no	yes	yes	Pukka, Semipukka	Yes	No	No	No	No	Yes	Yes	0.13	395.5	Lower Middle Class	Agree	Agree	Disagree	Agree	Agree	Agree	Agree	Disagree	Agree	Agree
247	Adolescent	13	10-19 Years	male		Student	islam	Secondary level	Not in marital relationship	unmarried	joint	30000	21000-49000	paka	yes	yes	yes	yes	yes	yes	yes	yes	yes	no	yes	no	yes	yes	Pukka, Semipukka	Yes	Yes	No	Yes	No	Yes	Yes	0.42	575	Middle Class	Agree	Disagree	Agree	Agree	Agree	Agree	Disagree	Agree	Agree	Agree
251	Adolescent	18	10-19 Years	female		Student	islam	Secondary level	Not in marital relationship	unmarried	nuclear	25000	21000-49000	paka	yes	yes	yes	yes	yes	yes	yes	yes	no	no	no	yes	yes	yes	Pukka, Semipukka	Yes	No	No	No	Yes	Yes	Yes	0.64	662	Upper Middle class	Agree	Disagree	Disagree	Agree	Agree	Agree	Agree	Agree	Agree	Agree
252	Parents	30	20-39 years	male	female	Serivce holder	islam	Primary level	In marital relationship	married	nuclear	25000	21000-49000	paka	yes	yes	yes	yes	yes	yes	yes	yes	no	no	no	yes	yes	yes	Pukka, Semipukka	Yes	No	No	No	Yes	Yes	Yes	0.64	662	Upper Middle class	Agree	Agree	Agree	Agree	Agree	Agree	Disagree	Disagree	Agree	Disagree
253	Adolescent	12	10-19 Years	female		Student	islam	Primary level	Not in marital relationship	unmarried	nuclear	12000	5000-20000	semipaka	yes	yes	yes	yes	yes	yes	yes	yes	no	no	yes	yes	yes	yes	Pukka, Semipukka	Yes	No	No	Yes	Yes	Yes	Yes	0.88	866	Rich	Agree	Disagree	Agree	Agree	Agree	Agree	Agree	Disagree	Agree	Agree
256	Parents	30	20-39 years	female	male	Homemaker	islam	Secondary level	In marital relationship	married	joint	20000	5000-20000	semipaka	yes	yes	yes	yes	yes	yes	yes	yes	no	no	no	no	yes	no	Pukka, Semipukka	Yes	No	No	No	No	Yes	No	-0.58	221.5	Lower Middle Class	Agree	Agree	Agree	Agree	Agree	Agree	Agree	Disagree	Agree	Agree
258	Parents	30	20-39 years	female	female	Homemaker	islam	Secondary level	In marital relationship	married	nuclear	20000	5000-20000	semipaka	yes	yes	yes	yes	yes	yes	yes	yes	no	no	no	no	yes	yes	Pukka, Semipukka	Yes	No	No	No	No	Yes	Yes	0.13	395.5	Lower Middle Class	Agree	Disagree	Disagree	Agree	Agree	Disagree	Agree	Disagree	Agree	Agree
259	Adolescent	10	10-19 Years	female		Student	islam	Primary level	Not in marital relationship	unmarried	joint	30000	21000-49000	paka	yes	yes	yes	yes	yes	yes	yes	yes	no	no	no	yes	yes	yes	Pukka, Semipukka	Yes	No	No	No	Yes	Yes	Yes	0.64	662	Upper Middle class	Disagree	Disagree	Disagree	Disagree	Agree	Disagree	Agree	Disagree	Disagree	Disagree
260	Parents	30	20-39 years	female	female	Serivce holder	islam	Primary level	In marital relationship	married	joint	30000	21000-49000	semipaka	yes	yes	yes	yes	yes	yes	yes	yes	yes	no	no	yes	yes	yes	Pukka, Semipukka	Yes	Yes	No	No	Yes	Yes	Yes	0.69	776	Upper Middle class	Agree	Disagree	Disagree	Agree	Agree	Agree	Agree	Disagree	Agree	Disagree
261	Adolescent	14	10-19 Years	male		Student	sanatan	Secondary level	Not in marital relationship	unmarried	nuclear	35000	21000-49000	paka	yes	yes	yes	yes	yes	yes	yes	yes	yes	no	yes	yes	yes	yes	Pukka, Semipukka	Yes	Yes	No	Yes	Yes	Yes	Yes	0.93	984.5	Rich	Agree	Disagree	Disagree	Agree	Agree	Disagree	Agree	Disagree	Agree	Disagree
262	Parents	30	20-39 years	female	male	Serivce holder	sanatan	Secondary level	In marital relationship	married	nuclear	35000	21000-49000	paka	yes	yes	yes	yes	yes	yes	yes	yes	yes	no	yes	yes	yes	yes	Pukka, Semipukka	Yes	Yes	No	Yes	Yes	Yes	Yes	0.93	984.5	Rich	Agree	Disagree	Disagree	Agree	Agree	Disagree	Agree	Disagree	Agree	Agree
264	Parents	40	40-59 Years	male	female	Farmers and day labourers	islam	Primary level	In marital relationship	married	nuclear	10000	5000-20000	semipaka	yes	yes	yes	yes	yes	yes	yes	yes	yes	yes	yes	yes	yes	yes	Pukka, Semipukka	Yes	Yes	Yes	Yes	Yes	Yes	Yes	0.94	1027.5	Rich	Agree	Disagree	Agree	Agree	Agree	Disagree	Agree	Disagree	Agree	Agree
265	Adolescent	15	10-19 Years	male		Student	sanatan	Secondary level	Not in marital relationship	unmarried	joint	25000	21000-49000	semipaka	yes	yes	yes	yes	no	yes	yes	yes	no	no	no	no	yes	yes	Pukka, Semipukka	No	No	No	No	No	Yes	Yes	-0.87	184.5	Poor	Agree	Disagree	Agree	Agree	Agree	Agree	Agree	Disagree	Agree	Agree
266	Parents	45	40-59 Years	male	male	Farmers and day labourers	sanatan	Primary level	In marital relationship	married	joint	25000	21000-49000	semipaka	yes	yes	yes	yes	no	yes	yes	yes	no	no	no	no	yes	yes	Pukka, Semipukka	No	No	No	No	No	Yes	Yes	-0.87	184.5	Poor	Agree	Disagree	Disagree	Agree	Agree	Disagree	Agree	Disagree	Agree	Disagree
267	Adolescent	10	10-19 Years	female		Student	islam	Primary level	Not in marital relationship	unmarried	nuclear	20000	5000-20000	semipaka	yes	yes	yes	yes	yes	yes	yes	yes	yes	no	yes	yes	yes	yes	Pukka, Semipukka	Yes	Yes	No	Yes	Yes	Yes	Yes	0.93	984.5	Rich	Agree	Disagree	Disagree	Disagree	Agree	Disagree	Agree	Disagree	Disagree	Agree
268	Parents	38	20-39 years	female	female	Homemaker	islam	Secondary level	In marital relationship	married	nuclear	20000	5000-20000	semipaka	yes	yes	yes	yes	yes	yes	yes	yes	yes	no	yes	yes	yes	yes	Pukka, Semipukka	Yes	Yes	No	Yes	Yes	Yes	Yes	0.93	984.5	Rich	Agree	Disagree	Agree	Agree	Agree	Agree	Agree	Disagree	Agree	Disagree
270	Parents	32	20-39 years	female	female	Homemaker	islam	Secondary level	In marital relationship	married	nuclear	25000	21000-49000	semipaka	yes	yes	yes	yes	yes	yes	yes	yes	yes	no	yes	yes	yes	yes	Pukka, Semipukka	Yes	Yes	No	Yes	Yes	Yes	Yes	0.93	984.5	Rich	Disagree	Agree	Agree	Agree	Agree	Agree	Disagree	Disagree	Disagree	Agree
271	Adolescent	15	10-19 Years	male		Student	islam	Secondary level	Not in marital relationship	unmarried	joint	20000	5000-20000	semipaka	yes	yes	yes	yes	yes	yes	yes	yes	yes	no	yes	yes	yes	yes	Pukka, Semipukka	Yes	Yes	No	Yes	Yes	Yes	Yes	0.93	984.5	Rich	Agree	Disagree	Disagree	Agree	Agree	Disagree	Agree	Disagree	Agree	Disagree
274	Parents	38	20-39 years	female	female	Homemaker	islam	Secondary level	In marital relationship	married	nuclear	20000	5000-20000	semipaka	yes	yes	yes	yes	yes	yes	yes	yes	no	no	no	no	yes	no	Pukka, Semipukka	Yes	No	No	No	No	Yes	No	-0.58	221.5	Lower Middle Class	Agree	Agree	Agree	Agree	Agree	Agree	Disagree	Disagree	Agree	Disagree
276	Parents	34	20-39 years	female	female	Homemaker	islam	Secondary level	In marital relationship	married	nuclear	30000	21000-49000	semipaka	yes	yes	yes	yes	yes	yes	yes	yes	no	no	yes	yes	yes	yes	Pukka, Semipukka	Yes	No	No	Yes	Yes	Yes	Yes	0.88	866	Rich	Agree	Agree	Disagree	Agree	Agree	Disagree	Disagree	Disagree	Agree	Agree
282	Parents	40	40-59 Years	male	female	Businessman	islam	Secondary level	In marital relationship	married	nuclear	35000	21000-49000	semipaka	yes	yes	yes	yes	yes	yes	yes	yes	yes	no	yes	yes	yes	yes	Pukka, Semipukka	Yes	Yes	No	Yes	Yes	Yes	Yes	0.93	984.5	Rich	Agree	Disagree	Disagree	Agree	Agree	Disagree	Disagree	Disagree	Agree	Agree
289	Adolescent	12	10-19 Years	female		Student	islam	Primary level	Not in marital relationship	unmarried	joint	20000	5000-20000	semipaka	yes	yes	yes	yes	yes	yes	yes	yes	no	no	no	no	yes	no	Pukka, Semipukka	Yes	No	No	No	No	Yes	No	-0.58	221.5	Lower Middle Class	Agree	Agree	Agree	Agree	Agree	Agree	Agree	Disagree	Disagree	Disagree
292	Parents	32	20-39 years	female	male	Homemaker	islam	Secondary level	In marital relationship	married	nuclear	20000	5000-20000	semipaka	yes	yes	yes	yes	yes	yes	yes	yes	no	no	no	yes	yes	yes	Pukka, Semipukka	Yes	No	No	No	Yes	Yes	Yes	0.64	662	Upper Middle class	Agree	Agree	Disagree	Agree	Agree	Agree	Agree	Disagree	Agree	Disagree
294	Parents	35	20-39 years	female	male	Homemaker	islam	Secondary level	In marital relationship	married	nuclear	20000	5000-20000	semipaka	yes	yes	yes	yes	yes	yes	yes	yes	no	no	no	no	yes	no	Pukka, Semipukka	Yes	No	No	No	No	Yes	No	-0.58	221.5	Lower Middle Class	Agree	Disagree	Agree	Agree	Agree	Agree	Agree	Disagree	Agree	Agree
295	Adolescent	10	10-19 Years	male		Student	sanatan	Primary level	Not in marital relationship	unmarried	joint	30000	21000-49000	semipaka	yes	yes	yes	yes	yes	yes	yes	yes	no	no	yes	no	yes	yes	Pukka, Semipukka	Yes	No	No	Yes	No	Yes	Yes	0.37	535.5	Middle Class	Agree	Disagree	Agree	Agree	Agree	Agree	Agree	Disagree	Agree	Disagree
296	Parents	42	40-59 Years	female	male	Homemaker	sanatan	Secondary level	In marital relationship	married	joint	30000	21000-49000	semipaka	yes	yes	yes	yes	yes	yes	yes	yes	no	no	yes	no	yes	yes	Pukka, Semipukka	Yes	No	No	Yes	No	Yes	Yes	0.37	535.5	Middle Class	Agree	Disagree	Disagree	Agree	Agree	Disagree	Agree	Disagree	Agree	Agree
297	Adolescent	16	10-19 Years	female		Student	islam	Secondary level	Not in marital relationship	unmarried	nuclear	20000	5000-20000	paka	yes	yes	yes	yes	yes	yes	yes	yes	no	no	yes	no	yes	yes	Pukka, Semipukka	Yes	No	No	Yes	No	Yes	Yes	0.37	535.5	Middle Class	Disagree	Agree	Disagree	Agree	Agree	Agree	Disagree	Agree	Disagree	Agree
299	Adolescent	18	10-19 Years	female		Student	islam	Higher secondary level and above	Not in marital relationship	unmarried	nuclear	30000	21000-49000	paka	yes	yes	yes	yes	yes	yes	yes	yes	yes	yes	yes	no	no	no	Pukka, Semipukka	Yes	Yes	Yes	Yes	No	No	No	-1.32	143.5	Poor	Agree	Disagree	Disagree	Agree	Agree	Agree	Disagree	Disagree	Agree	Agree
304	Parents	40	40-59 Years	female	female	Homemaker	islam	No formal education	In marital relationship	married	nuclear	20000	5000-20000	paka	yes	yes	yes	yes	yes	yes	yes	yes	no	no	yes	yes	yes	yes	Pukka, Semipukka	Yes	No	No	Yes	Yes	Yes	Yes	0.88	866	Rich	Agree	Agree	Disagree	Disagree	Agree	Agree	Disagree	Disagree	Agree	Agree
305	Adolescent	15	10-19 Years	female		Student	islam	Secondary level	Not in marital relationship	unmarried	nuclear	20000	5000-20000	kacha	yes	yes	yes	yes	no	yes	yes	yes	no	no	yes	no	yes	yes	Kaccha	No	No	No	Yes	No	Yes	Yes	-1.16	147.5	Poor	Agree	Agree	Agree	Agree	Agree	Agree	Disagree	Disagree	Agree	Disagree
306	Parents	35	20-39 years	female	female	Businessman	islam	Primary level	In marital relationship	married	nuclear	20000	5000-20000	kacha	yes	yes	yes	yes	no	yes	yes	yes	no	no	yes	no	yes	yes	Kaccha	No	No	No	Yes	No	Yes	Yes	-1.16	147.5	Poor	Disagree	Disagree	Disagree	Agree	Agree	Agree	Disagree	Disagree	Disagree	Disagree
310	Parents	33	20-39 years	female	male	Serivce holder	islam	Secondary level	In marital relationship	married	nuclear	10000	5000-20000	semipaka	yes	yes	yes	yes	yes	yes	yes	yes	yes	yes	yes	yes	no	no	Pukka, Semipukka	Yes	Yes	Yes	Yes	Yes	No	No	-0.82	209.5	Lower Middle Class	Disagree	Agree	Agree	Agree	Agree	Disagree	Disagree	Agree	Disagree	Agree
311	Adolescent	14	10-19 Years	female		Student	islam	Secondary level	Not in marital relationship	unmarried	nuclear	14000	5000-20000	semipaka	yes	yes	yes	yes	yes	yes	yes	yes	no	no	no	yes	yes	no	Pukka, Semipukka	Yes	No	No	No	Yes	Yes	No	-0.07	308.5	Lower Middle Class	Disagree	Agree	Disagree	Agree	Agree	Disagree	Disagree	Disagree	Agree	Disagree
312	Parents	37	20-39 years	female	female	Businessman	islam	Secondary level	In marital relationship	married	nuclear	14000	5000-20000	semipaka	yes	yes	yes	yes	yes	yes	yes	yes	no	no	no	yes	yes	no	Pukka, Semipukka	Yes	No	No	No	Yes	Yes	No	-0.07	308.5	Lower Middle Class	Agree	Agree	Disagree	Agree	Agree	Disagree	Disagree	Disagree	Agree	Agree
314	Parents	32	20-39 years	female	female	Homemaker	islam	Secondary level	In marital relationship	married	nuclear	35000	21000-49000	paka	yes	yes	yes	yes	yes	yes	yes	yes	no	no	yes	no	yes	yes	Pukka, Semipukka	Yes	No	No	Yes	No	Yes	Yes	0.37	535.5	Middle Class	Disagree	Agree	Disagree	Agree	Agree	Agree	Disagree	Agree	Disagree	Disagree
318	Parents	32	20-39 years	female	male	Homemaker	islam	Secondary level	In marital relationship	married	nuclear	45000	21000-49000	semipaka	yes	yes	yes	yes	yes	yes	yes	yes	no	no	yes	yes	no	no	Pukka, Semipukka	Yes	No	No	Yes	Yes	No	No	-0.87	173.5	Poor	Disagree	Agree	Disagree	Agree	Agree	Agree	Agree	Disagree	Disagree	Agree
320	Parents	32	20-39 years	female	female	Homemaker	islam	Higher secondary level and above	In marital relationship	married	joint	18000	5000-20000	semipaka	yes	yes	yes	yes	yes	yes	yes	yes	no	no	no	yes	yes	yes	Pukka, Semipukka	Yes	No	No	No	Yes	Yes	Yes	0.64	662	Upper Middle class	Agree	Agree	Disagree	Agree	Agree	Disagree	Disagree	Disagree	Agree	Agree
322	Parents	50	40-59 Years	female	female	Homemaker	islam	No formal education	In marital relationship	married	nuclear	30000	21000-49000	paka	yes	yes	yes	yes	yes	yes	yes	yes	no	yes	yes	yes	yes	no	Pukka, Semipukka	Yes	No	Yes	Yes	Yes	Yes	No	0.18	496.5	Middle Class	Disagree	Disagree	Disagree	Disagree	Agree	Agree	Disagree	Agree	Disagree	Disagree
323	Adolescent	17	10-19 Years	female		Student	islam	Secondary level	Not in marital relationship	unmarried	nuclear	40000	21000-49000	paka	yes	yes	yes	yes	yes	yes	yes	yes	no	no	no	yes	yes	no	Pukka, Semipukka	Yes	No	No	No	Yes	Yes	No	-0.07	308.5	Lower Middle Class	Agree	Agree	Disagree	Disagree	Agree	Agree	Disagree	Disagree	Agree	Agree
324	Parents	45	40-59 Years	female	female	Homemaker	islam	Primary level	In marital relationship	married	nuclear	40000	21000-49000	paka	yes	yes	yes	yes	yes	yes	yes	yes	no	no	no	yes	yes	no	Pukka, Semipukka	Yes	No	No	No	Yes	Yes	No	-0.07	308.5	Lower Middle Class	Disagree	Disagree	Disagree	Agree	Agree	Agree	Disagree	Agree	Agree	Agree
325	Adolescent	16	10-19 Years	female		Student	islam	Secondary level	In marital relationship	married	joint	30000	21000-49000	kacha	yes	yes	yes	yes	yes	yes	yes	yes	no	no	yes	yes	yes	no	Kaccha	Yes	No	No	Yes	Yes	Yes	No	-0.36	250.5	Lower Middle Class	Disagree	Agree	Disagree	Agree	Agree	Disagree	Agree	Agree	Disagree	Disagree
326	Parents	38	20-39 years	male	female	Serivce holder	islam	Secondary level	In marital relationship	married	joint	30000	21000-49000	kacha	yes	yes	yes	yes	yes	yes	yes	yes	no	no	yes	yes	yes	no	Kaccha	Yes	No	No	Yes	Yes	Yes	No	-0.36	250.5	Lower Middle Class	Agree	Agree	Agree	Agree	Agree	Agree	Disagree	Agree	Disagree	Disagree
328	Parents	52	40-59 Years	female	female	Homemaker	islam	Primary level	In marital relationship	married	nuclear	50000	50000 aqnd above	semipaka	yes	yes	yes	yes	yes	yes	yes	yes	no	no	yes	yes	yes	yes	Pukka, Semipukka	Yes	No	No	Yes	Yes	Yes	Yes	0.88	866	Rich	Disagree	Agree	Disagree	Agree	Agree	Agree	Disagree	Disagree	Disagree	Agree
329	Adolescent	15	10-19 Years	male		Student	islam	Secondary level	Not in marital relationship	unmarried	joint	26000	21000-49000	paka	yes	yes	yes	yes	yes	yes	yes	yes	no	no	no	no	yes	yes	Pukka, Semipukka	Yes	No	No	No	No	Yes	Yes	0.13	395.5	Lower Middle Class	Disagree	Agree	Disagree	Agree	Agree	Agree	Disagree	Disagree	Disagree	Disagree
330	Parents	35	20-39 years	female	male	Homemaker	islam	Primary level	In marital relationship	married	joint	26000	21000-49000	paka	yes	yes	yes	yes	yes	yes	yes	yes	no	no	no	no	yes	yes	Pukka, Semipukka	Yes	No	No	No	No	Yes	Yes	0.13	395.5	Lower Middle Class	Disagree	Agree	Disagree	Agree	Agree	Agree	Disagree	Disagree	Disagree	Agree
333	Adolescent	19	10-19 Years	male		Student	sanatan	Higher secondary level and above	Not in marital relationship	unmarried	nuclear	20000	5000-20000	semipaka	yes	yes	yes	yes	yes	yes	yes	yes	no	no	yes	no	yes	yes	Pukka, Semipukka	Yes	No	No	Yes	No	Yes	Yes	0.37	535.5	Middle Class	Agree	Agree	Agree	Agree	Agree	Agree	Agree	Disagree	Agree	Disagree
334	Parents	38	20-39 years	female	male	Homemaker	sanatan	Secondary level	In marital relationship	married	nuclear	20000	5000-20000	semipaka	yes	yes	yes	yes	yes	yes	yes	yes	no	no	yes	no	yes	yes	Pukka, Semipukka	Yes	No	No	Yes	No	Yes	Yes	0.37	535.5	Middle Class	Disagree	Agree	Disagree	Agree	Agree	Agree	Disagree	Disagree	Disagree	Disagree
336	Parents	35	20-39 years	female	female	Homemaker	islam	Secondary level	In marital relationship	married	nuclear	20000	5000-20000	semipaka	yes	yes	yes	yes	yes	yes	yes	yes	no	no	yes	yes	yes	yes	Pukka, Semipukka	Yes	No	No	Yes	Yes	Yes	Yes	0.88	866	Rich	Disagree	Agree	Disagree	Agree	Agree	Agree	Disagree	Disagree	Disagree	Disagree
348	Parents	32	20-39 years	female	female	Homemaker	islam	Primary level	In marital relationship	married	nuclear	15000	5000-20000	semipaka	yes	yes	yes	yes	yes	yes	yes	yes	no	no	yes	yes	yes	no	Pukka, Semipukka	Yes	No	No	Yes	Yes	Yes	No	0.17	456.5	Middle Class	Disagree	Agree	Agree	Disagree	Disagree	Agree	Agree	Agree	Agree	Agree
350	Parents	40	40-59 Years	female	female	Homemaker	islam	Secondary level	In marital relationship	married	nuclear	30000	21000-49000	paka	yes	yes	yes	yes	yes	yes	yes	yes	no	no	no	yes	yes	yes	Pukka, Semipukka	Yes	No	No	No	Yes	Yes	Yes	0.64	662	Upper Middle class	Agree	Agree	Disagree	Agree	Agree	Agree	Agree	Agree	Agree	Agree
351	Adolescent	17	10-19 Years	female		Student	islam	Secondary level	Not in marital relationship	unmarried	nuclear	16000	5000-20000	paka	yes	yes	yes	yes	yes	yes	yes	yes	no	no	no	yes	yes	yes	Pukka, Semipukka	Yes	No	No	No	Yes	Yes	Yes	0.64	662	Upper Middle class	Disagree	Agree	Agree	Agree	Agree	Agree	Agree	Disagree	Disagree	Disagree
352	Parents	56	40-59 Years	male	female	Businessman	islam	Primary level	In marital relationship	married	nuclear	16000	5000-20000	paka	yes	yes	yes	yes	yes	yes	yes	yes	no	no	no	yes	yes	yes	Pukka, Semipukka	Yes	No	No	No	Yes	Yes	Yes	0.64	662	Upper Middle class	Agree	Agree	Disagree	Agree	Agree	Agree	Agree	Disagree	Agree	Agree
353	Adolescent	10	10-19 Years	male		Student	islam	Primary level	Not in marital relationship	unmarried	nuclear	40000	21000-49000	paka	yes	yes	yes	yes	yes	yes	yes	yes	no	no	yes	yes	yes	yes	Pukka, Semipukka	Yes	No	No	Yes	Yes	Yes	Yes	0.88	866	Rich	Disagree	Agree	Agree	Agree	Agree	Agree	Disagree	Disagree	Disagree	Agree
354	Parents	45	40-59 Years	female	male	Homemaker	islam	Higher secondary level and above	In marital relationship	married	nuclear	40000	21000-49000	paka	yes	yes	yes	yes	yes	yes	yes	yes	no	no	yes	yes	yes	yes	Pukka, Semipukka	Yes	No	No	Yes	Yes	Yes	Yes	0.88	866	Rich	Disagree	Agree	Disagree	Agree	Agree	Agree	Agree	Disagree	Disagree	Agree
357	Adolescent	16	10-19 Years	female		Student	islam	Secondary level	Not in marital relationship	unmarried	nuclear	20000	5000-20000	semipaka	yes	yes	yes	yes	yes	yes	yes	yes	no	no	yes	no	no	no	Pukka, Semipukka	Yes	No	No	Yes	No	No	No	-1.38	125.5	Poor	Disagree	Agree	Agree	Disagree	Disagree	Agree	Agree	Disagree	Disagree	Agree
360	Parents	35	20-39 years	male	female	Farmers and day labourers	islam	No formal education	In marital relationship	married	nuclear	15000	5000-20000	semipaka	yes	yes	yes	yes	yes	yes	yes	yes	no	no	no	no	no	no	Pukka, Semipukka	Yes	No	No	No	No	No	No	-1.62	105.5	Poor	Agree	Agree	Agree	Agree	Agree	Disagree	Disagree	Agree	Agree	Agree
361	Adolescent	14	10-19 Years	female		Student	islam	Primary level	Not in marital relationship	unmarried	nuclear	22000	21000-49000	semipaka	yes	yes	yes	yes	no	yes	yes	yes	no	no	no	no	no	no	Pukka, Semipukka	No	No	No	No	No	No	No	-2.62	21.5	Poor	Agree	Agree	Disagree	Agree	Agree	Agree	Agree	Disagree	Agree	Agree
363	Adolescent	15	10-19 Years	male		Student	islam	Primary level	Not in marital relationship	unmarried	nuclear	30000	21000-49000	semipaka	yes	yes	yes	yes	yes	yes	yes	yes	yes	no	no	yes	yes	yes	Pukka, Semipukka	Yes	Yes	No	No	Yes	Yes	Yes	0.69	776	Upper Middle class	Agree	Agree	Agree	Agree	Agree	Disagree	Agree	Disagree	Agree	Disagree
364	Parents	45	40-59 Years	female	male	Serivce holder	islam	Secondary level	In marital relationship	married	nuclear	30000	21000-49000	semipaka	yes	yes	yes	yes	yes	yes	yes	yes	yes	no	no	yes	yes	yes	Pukka, Semipukka	Yes	Yes	No	No	Yes	Yes	Yes	0.69	776	Upper Middle class	Agree	Agree	Disagree	Agree	Agree	Agree	Disagree	Disagree	Agree	Agree
365	Adolescent	16	10-19 Years	female		Student	islam	Higher secondary level and above	Not in marital relationship	unmarried	nuclear	10000	5000-20000	semipaka	yes	yes	yes	yes	yes	yes	yes	yes	yes	no	no	yes	yes	yes	Pukka, Semipukka	Yes	Yes	No	No	Yes	Yes	Yes	0.69	776	Upper Middle class	Agree	Agree	Agree	Agree	Agree	Agree	Disagree	Disagree	Agree	Disagree
366	Parents	52	40-59 Years	female	female	Farmers and day labourers	islam	Primary level	In marital relationship	married	nuclear	10000	5000-20000	semipaka	yes	yes	yes	yes	yes	yes	yes	yes	yes	no	no	yes	yes	yes	Pukka, Semipukka	Yes	Yes	No	No	Yes	Yes	Yes	0.69	776	Upper Middle class	Agree	Disagree	Agree	Agree	Agree	Disagree	Disagree	Agree	Agree	Agree
367	Adolescent	18	10-19 Years	female		Student	islam	Secondary level	Not in marital relationship	unmarried	nuclear	15000	5000-20000	semipaka	yes	yes	yes	yes	no	no	no	no	no	no	yes	no	no	no	Pukka, Semipukka	No	No	No	Yes	No	No	No	-2.38	60.5	Poor	Agree	Agree	Agree	Agree	Agree	Agree	Agree	Disagree	Agree	Disagree
368	Parents	45	40-59 Years	male	female	Farmers and day labourers	islam	Secondary level	In marital relationship	married	nuclear	15000	5000-20000	semipaka	yes	yes	yes	yes	no	no	no	no	no	no	yes	no	no	no	Pukka, Semipukka	No	No	No	Yes	No	No	No	-2.38	60.5	Poor	Agree	Agree	Disagree	Agree	Agree	Agree	Agree	Agree	Agree	Agree
369	Adolescent	14	10-19 Years	female		Student	islam	Primary level	Not in marital relationship	unmarried	nuclear	15000	5000-20000	semipaka	yes	yes	yes	yes	no	yes	yes	yes	yes	no	no	no	no	no	Pukka, Semipukka	No	Yes	No	No	No	No	No	-2.57	45.5	Poor	Agree	Agree	Disagree	Agree	Agree	Agree	Disagree	Disagree	Agree	Agree
370	Parents	35	20-39 years	female	female	Homemaker	islam	Secondary level	In marital relationship	married	nuclear	15000	5000-20000	semipaka	yes	yes	yes	yes	no	yes	yes	yes	yes	no	no	no	no	no	Pukka, Semipukka	No	Yes	No	No	No	No	No	-2.57	45.5	Poor	Agree	Agree	Agree	Agree	Agree	Disagree	Agree	Disagree	Agree	Disagree
371	Adolescent	18	10-19 Years	male		Student	islam	Secondary level	Not in marital relationship	unmarried	nuclear	25000	21000-49000	semipaka	yes	yes	yes	yes	yes	yes	yes	yes	no	no	yes	yes	yes	yes	Pukka, Semipukka	Yes	No	No	Yes	Yes	Yes	Yes	0.88	866	Rich	Agree	Agree	Disagree	Agree	Agree	Agree	Disagree	Disagree	Agree	Agree
372	Parents	50	40-59 Years	female	male	Homemaker	islam	Primary level	In marital relationship	married	nuclear	25000	21000-49000	semipaka	yes	yes	yes	yes	yes	yes	yes	yes	no	no	yes	yes	yes	yes	Pukka, Semipukka	Yes	No	No	Yes	Yes	Yes	Yes	0.88	866	Rich	Agree	Agree	Agree	Agree	Agree	Disagree	Agree	Disagree	Agree	Agree
373	Adolescent	10	10-19 Years	female		Student	islam	Primary level	Not in marital relationship	unmarried	nuclear	30000	21000-49000	semipaka	yes	yes	yes	yes	yes	yes	no	no	no	no	no	yes	yes	yes	Pukka, Semipukka	Yes	No	No	No	Yes	Yes	Yes	0.64	662	Upper Middle class	Agree	Agree	Agree	Agree	Agree	Agree	Agree	Disagree	Agree	Agree
374	Parents	35	20-39 years	female	female	Serivce holder	islam	Secondary level	In marital relationship	married	nuclear	30000	21000-49000	semipaka	yes	yes	yes	yes	yes	yes	no	no	no	no	no	yes	yes	yes	Pukka, Semipukka	Yes	No	No	No	Yes	Yes	Yes	0.64	662	Upper Middle class	Agree	Agree	Agree	Agree	Agree	Agree	Disagree	Disagree	Agree	Agree
375	Adolescent	16	10-19 Years	male		Student	islam	Secondary level	Not in marital relationship	unmarried	nuclear	30000	21000-49000	semipaka	yes	yes	yes	yes	yes	yes	yes	yes	no	no	no	yes	yes	yes	Pukka, Semipukka	Yes	No	No	No	Yes	Yes	Yes	0.64	662	Upper Middle class	Agree	Agree	Disagree	Agree	Agree	Agree	Disagree	Disagree	Agree	Agree
376	Parents	42	40-59 Years	male	male	Serivce holder	islam	Secondary level	In marital relationship	married	nuclear	30000	21000-49000	semipaka	yes	yes	yes	yes	yes	yes	yes	yes	no	no	no	yes	yes	yes	Pukka, Semipukka	Yes	No	No	No	Yes	Yes	Yes	0.64	662	Upper Middle class	Agree	Agree	Agree	Agree	Agree	Agree	Disagree	Disagree	Agree	Agree
377	Adolescent	19	10-19 Years	female		Student	islam	Secondary level	Not in marital relationship	unmarried	nuclear	20000	5000-20000	semipaka	yes	yes	yes	yes	no	yes	yes	yes	no	no	no	no	no	no	Pukka, Semipukka	No	No	No	No	No	No	No	-2.62	21.5	Poor	Agree	Agree	Disagree	Agree	Agree	Agree	Disagree	Disagree	Agree	Agree
378	Parents	40	40-59 Years	female	female	Serivce holder	islam	Secondary level	In marital relationship	married	nuclear	20000	5000-20000	semipaka	yes	yes	yes	yes	no	yes	yes	yes	no	no	no	no	no	no	Pukka, Semipukka	No	No	No	No	No	No	No	-2.62	21.5	Poor	Agree	Agree	Agree	Agree	Agree	Agree	Disagree	Disagree	Agree	Disagree
379	Adolescent	18	10-19 Years	female		Student	islam	Secondary level	Not in marital relationship	unmarried	nuclear	25000	21000-49000	semipaka	yes	yes	yes	yes	yes	yes	yes	yes	yes	no	no	yes	yes	yes	Pukka, Semipukka	Yes	Yes	No	No	Yes	Yes	Yes	0.69	776	Upper Middle class	Agree	Disagree	Agree	Agree	Agree	Disagree	Disagree	Disagree	Agree	Agree
380	Parents	50	40-59 Years	male	female	Serivce holder	islam	Secondary level	In marital relationship	married	nuclear	25000	21000-49000	semipaka	yes	yes	yes	yes	yes	yes	yes	yes	yes	no	no	yes	yes	yes	Pukka, Semipukka	Yes	Yes	No	No	Yes	Yes	Yes	0.69	776	Upper Middle class	Agree	Agree	Disagree	Agree	Agree	Agree	Agree	Disagree	Agree	Agree
381	Adolescent	15	10-19 Years	female		Student	islam	Primary level	Not in marital relationship	unmarried	nuclear	20000	5000-20000	semipaka	yes	yes	yes	yes	yes	yes	yes	yes	no	no	yes	yes	yes	yes	Pukka, Semipukka	Yes	No	No	Yes	Yes	Yes	Yes	0.88	866	Rich	Agree	Agree	Disagree	Agree	Agree	Agree	Agree	Disagree	Agree	Agree
382	Parents	50	40-59 Years	female	female	Homemaker	islam	Secondary level	In marital relationship	married	nuclear	20000	5000-20000	semipaka	yes	yes	yes	yes	yes	yes	yes	yes	no	no	yes	yes	yes	yes	Pukka, Semipukka	Yes	No	No	Yes	Yes	Yes	Yes	0.88	866	Rich	Agree	Agree	Agree	Agree	Agree	Disagree	Agree	Disagree	Agree	Agree
383	Adolescent	14	10-19 Years	female		Student	islam	Secondary level	Not in marital relationship	unmarried	nuclear	20000	5000-20000	semipaka	yes	yes	yes	yes	no	yes	yes	yes	no	no	yes	yes	no	no	Pukka, Semipukka	No	No	No	Yes	Yes	No	No	-1.87	87.5	Poor	Agree	Agree	Disagree	Agree	Agree	Agree	Agree	Disagree	Agree	Agree
384	Parents	40	40-59 Years	female	female	Homemaker	islam	Secondary level	In marital relationship	married	nuclear	20000	5000-20000	semipaka	yes	yes	yes	yes	no	yes	yes	yes	no	no	yes	yes	no	no	Pukka, Semipukka	No	No	No	Yes	Yes	No	No	-1.87	87.5	Poor	Agree	Agree	Agree	Agree	Agree	Agree	Disagree	Disagree	Agree	Agree
385	Adolescent	15	10-19 Years	female		Student	islam	Secondary level	Not in marital relationship	unmarried	nuclear	25000	21000-49000	semipaka	yes	yes	yes	yes	yes	yes	yes	yes	no	yes	yes	yes	yes	yes	Pukka, Semipukka	Yes	No	Yes	Yes	Yes	Yes	Yes	0.89	938	Rich	Agree	Agree	Disagree	Agree	Agree	Agree	Agree	Agree	Agree	Agree
386	Parents	40	40-59 Years	male	female	Businessman	islam	Secondary level	In marital relationship	married	nuclear	25000	21000-49000	semipaka	yes	yes	yes	yes	yes	yes	yes	yes	no	yes	yes	yes	yes	yes	Pukka, Semipukka	Yes	No	Yes	Yes	Yes	Yes	Yes	0.89	938	Rich	Agree	Agree	Agree	Agree	Agree	Disagree	Agree	Disagree	Agree	Agree
388	Parents	40	40-59 Years	female	female	Businessman	islam	Secondary level	In marital relationship	married	nuclear	30000	21000-49000	semipaka	yes	yes	yes	yes	no	yes	yes	yes	yes	no	no	no	no	no	Pukka, Semipukka	No	Yes	No	No	No	No	No	-2.57	45.5	Poor	Agree	Agree	Disagree	Agree	Agree	Agree	Agree	Disagree	Agree	Agree
389	Adolescent	19	10-19 Years	male		Student	islam	Secondary level	Not in marital relationship	unmarried	nuclear	40000	21000-49000	semipaka	yes	yes	yes	yes	yes	yes	yes	yes	no	no	no	yes	yes	yes	Pukka, Semipukka	Yes	No	No	No	Yes	Yes	Yes	0.64	662	Upper Middle class	Agree	Agree	Disagree	Agree	Agree	Agree	Agree	Disagree	Agree	Agree
391	Adolescent	16	10-19 Years	female		Student	islam	Secondary level	Not in marital relationship	unmarried	nuclear	25000	21000-49000	semipaka	yes	yes	yes	yes	yes	yes	yes	yes	no	no	no	no	yes	yes	Pukka, Semipukka	Yes	No	No	No	No	Yes	Yes	0.13	395.5	Lower Middle Class	Agree	Agree	Agree	Agree	Agree	Agree	Disagree	Disagree	Agree	Agree
392	Parents	38	20-39 years	female	female	Homemaker	islam	Secondary level	In marital relationship	married	nuclear	25000	21000-49000	semipaka	yes	yes	yes	yes	yes	yes	yes	yes	no	no	no	no	yes	yes	Pukka, Semipukka	Yes	No	No	No	No	Yes	Yes	0.13	395.5	Lower Middle Class	Agree	Agree	Agree	Agree	Agree	Agree	Disagree	Disagree	Agree	Agree
393	Adolescent	12	10-19 Years	female		Student	islam	Secondary level	Not in marital relationship	unmarried	nuclear	15000	5000-20000	semipaka	yes	yes	yes	yes	yes	yes	yes	yes	no	no	yes	yes	yes	no	Pukka, Semipukka	Yes	No	No	Yes	Yes	Yes	No	0.17	456.5	Middle Class	Agree	Agree	Disagree	Agree	Agree	Agree	Disagree	Disagree	Agree	Agree
394	Parents	40	40-59 Years	female	female	Homemaker	islam	Secondary level	In marital relationship	married	nuclear	15000	5000-20000	semipaka	yes	yes	yes	yes	yes	yes	yes	yes	no	no	yes	yes	yes	no	Pukka, Semipukka	Yes	No	No	Yes	Yes	Yes	No	0.17	456.5	Middle Class	Agree	Agree	Agree	Agree	Agree	Disagree	Disagree	Disagree	Agree	Agree
395	Adolescent	13	10-19 Years	female		Student	islam	Secondary level	Not in marital relationship	unmarried	nuclear	40000	21000-49000	semipaka	yes	yes	yes	yes	yes	yes	yes	yes	no	no	no	yes	yes	yes	Pukka, Semipukka	Yes	No	No	No	Yes	Yes	Yes	0.64	662	Upper Middle class	Agree	Disagree	Disagree	Agree	Agree	Agree	Disagree	Disagree	Agree	Agree
396	Parents	37	20-39 years	female	female	Homemaker	islam	Secondary level	In marital relationship	married	nuclear	40000	21000-49000	semipaka	yes	yes	yes	yes	yes	yes	yes	yes	no	no	no	yes	yes	yes	Pukka, Semipukka	Yes	No	No	No	Yes	Yes	Yes	0.64	662	Upper Middle class	Agree	Agree	Disagree	Agree	Agree	Agree	Agree	Disagree	Agree	Agree
397	Adolescent	15	10-19 Years	female		Student	islam	Secondary level	Not in marital relationship	unmarried	nuclear	25000	21000-49000	semipaka	yes	yes	yes	yes	yes	yes	yes	yes	no	no	no	yes	yes	yes	Pukka, Semipukka	Yes	No	No	No	Yes	Yes	Yes	0.64	662	Upper Middle class	Agree	Agree	Agree	Agree	Agree	Agree	Disagree	Disagree	Agree	Agree
398	Parents	55	40-59 Years	female	female	Homemaker	islam	Secondary level	In marital relationship	married	nuclear	25000	21000-49000	semipaka	yes	yes	yes	yes	yes	yes	yes	yes	no	no	no	yes	yes	yes	Pukka, Semipukka	Yes	No	No	No	Yes	Yes	Yes	0.64	662	Upper Middle class	Agree	Agree	Disagree	Agree	Agree	Agree	Agree	Disagree	Agree	Agree
399	Adolescent	16	10-19 Years	male		Student	islam	Secondary level	Not in marital relationship	unmarried	nuclear	20000	5000-20000	semipaka	yes	yes	yes	yes	no	yes	yes	yes	no	no	no	yes	yes	yes	Pukka, Semipukka	No	No	No	No	Yes	Yes	Yes	-0.36	243.5	Lower Middle Class	Agree	Agree	Agree	Agree	Agree	Agree	Disagree	Disagree	Agree	Agree
400	Parents	40	40-59 Years	male	male	Serivce holder	islam	Secondary level	In marital relationship	married	nuclear	20000	5000-20000	semipaka	yes	yes	yes	yes	no	yes	yes	yes	no	no	no	yes	yes	yes	Pukka, Semipukka	No	No	No	No	Yes	Yes	Yes	-0.36	243.5	Lower Middle Class	Agree	Agree	Agree	Agree	Agree	Disagree	Disagree	Disagree	Agree	Agree
401	Adolescent	17	10-19 Years	male		Student	islam	Secondary level	Not in marital relationship	unmarried	nuclear	15000	5000-20000	semipaka	yes	yes	yes	yes	yes	yes	yes	yes	no	no	yes	yes	yes	yes	Pukka, Semipukka	Yes	No	No	Yes	Yes	Yes	Yes	0.88	866	Rich	Agree	Agree	Disagree	Agree	Agree	Agree	Agree	Disagree	Agree	Agree
402	Parents	40	40-59 Years	female	male	Homemaker	islam	Secondary level	In marital relationship	married	nuclear	15000	5000-20000	semipaka	yes	yes	yes	yes	yes	yes	yes	yes	no	no	yes	yes	yes	yes	Pukka, Semipukka	Yes	No	No	Yes	Yes	Yes	Yes	0.88	866	Rich	Agree	Agree	Agree	Agree	Agree	Agree	Agree	Disagree	Agree	Agree
403	Adolescent	15	10-19 Years	female		Student	islam	Secondary level	Not in marital relationship	unmarried	nuclear	18000	5000-20000	semipaka	yes	yes	yes	yes	yes	yes	yes	yes	no	no	no	yes	yes	yes	Pukka, Semipukka	Yes	No	No	No	Yes	Yes	Yes	0.64	662	Upper Middle class	Agree	Agree	Disagree	Agree	Agree	Agree	Disagree	Disagree	Agree	Agree
405	Adolescent	19	10-19 Years	male		Student	islam	Secondary level	Not in marital relationship	unmarried	nuclear	30000	21000-49000	semipaka	yes	yes	yes	yes	yes	yes	yes	yes	no	no	yes	yes	yes	yes	Pukka, Semipukka	Yes	No	No	Yes	Yes	Yes	Yes	0.88	866	Rich	Agree	Agree	Disagree	Agree	Agree	Agree	Agree	Disagree	Agree	Agree
406	Parents	45	40-59 Years	female	male	Serivce holder	islam	Secondary level	In marital relationship	married	nuclear	30000	21000-49000	semipaka	yes	yes	yes	yes	yes	yes	yes	yes	no	no	yes	yes	yes	yes	Pukka, Semipukka	Yes	No	No	Yes	Yes	Yes	Yes	0.88	866	Rich	Agree	Agree	Disagree	Agree	Agree	Agree	Agree	Disagree	Agree	Agree
407	Adolescent	19	10-19 Years	female		Student	islam	Secondary level	Not in marital relationship	unmarried	nuclear	20000	5000-20000	semipaka	yes	yes	yes	yes	yes	yes	yes	yes	no	no	yes	yes	yes	no	Pukka, Semipukka	Yes	No	No	Yes	Yes	Yes	No	0.17	456.5	Middle Class	Agree	Disagree	Disagree	Agree	Agree	Agree	Disagree	Disagree	Agree	Agree
408	Parents	40	40-59 Years	female	female	Homemaker	islam	Secondary level	In marital relationship	married	nuclear	20000	5000-20000	semipaka	yes	yes	yes	yes	yes	yes	yes	yes	no	no	yes	yes	yes	no	Pukka, Semipukka	Yes	No	No	Yes	Yes	Yes	No	0.17	456.5	Middle Class	Agree	Agree	Agree	Agree	Agree	Disagree	Agree	Disagree	Agree	Disagree
409	Adolescent	15	10-19 Years	female		Student	islam	Secondary level	Not in marital relationship	unmarried	nuclear	30000	21000-49000	semipaka	yes	yes	yes	yes	no	yes	yes	yes	no	no	yes	yes	yes	no	Pukka, Semipukka	No	No	No	Yes	Yes	Yes	No	-0.83	202.5	Poor	Agree	Agree	Agree	Agree	Agree	Agree	Disagree	Disagree	Agree	Agree
410	Parents	38	20-39 years	female	female	Homemaker	islam	Secondary level	In marital relationship	married	nuclear	30000	21000-49000	semipaka	yes	yes	yes	yes	no	yes	yes	yes	no	no	yes	yes	yes	no	Pukka, Semipukka	No	No	No	Yes	Yes	Yes	No	-0.83	202.5	Poor	Agree	Agree	Disagree	Agree	Agree	Agree	Agree	Disagree	Agree	Agree
413	Adolescent	12	10-19 Years	female		Student	islam	Primary level	Not in marital relationship	unmarried	nuclear	25000	21000-49000	semipaka	yes	yes	yes	yes	yes	yes	yes	yes	no	no	no	no	yes	yes	Pukka, Semipukka	Yes	No	No	No	No	Yes	Yes	0.13	395.5	Lower Middle Class	Agree	Agree	Agree	Agree	Agree	Agree	Disagree	Disagree	Agree	Agree
415	Adolescent	17	10-19 Years	male		Student	islam	Secondary level	Not in marital relationship	unmarried	nuclear	20000	5000-20000	semipaka	yes	yes	yes	yes	yes	yes	yes	yes	yes	yes	yes	yes	yes	yes	Pukka, Semipukka	Yes	Yes	Yes	Yes	Yes	Yes	Yes	0.94	1027.5	Rich	Agree	Agree	Agree	Agree	Disagree	Disagree	Agree	Disagree	Agree	Agree
416	Parents	40	40-59 Years	female	male	Homemaker	islam	Secondary level	In marital relationship	married	nuclear	20000	5000-20000	semipaka	yes	yes	yes	yes	yes	yes	yes	yes	yes	yes	yes	yes	yes	yes	Pukka, Semipukka	Yes	Yes	Yes	Yes	Yes	Yes	Yes	0.94	1027.5	Rich	Agree	Agree	Disagree	Agree	Agree	Agree	Agree	Disagree	Agree	Agree
417	Adolescent	13	10-19 Years	male		Student	islam	Secondary level	Not in marital relationship	unmarried	nuclear	25000	21000-49000	semipaka	yes	yes	yes	yes	yes	yes	yes	yes	no	no	yes	yes	yes	no	Pukka, Semipukka	Yes	No	No	Yes	Yes	Yes	No	0.17	456.5	Middle Class	Agree	Agree	Agree	Agree	Agree	Agree	Disagree	Disagree	Agree	Agree
418	Parents	50	40-59 Years	female	male	Homemaker	islam	Secondary level	In marital relationship	married	nuclear	25000	21000-49000	semipaka	yes	yes	yes	yes	yes	yes	yes	yes	no	no	yes	yes	yes	no	Pukka, Semipukka	Yes	No	No	Yes	Yes	Yes	No	0.17	456.5	Middle Class	Agree	Agree	Disagree	Agree	Agree	Agree	Agree	Disagree	Agree	Agree
419	Adolescent	15	10-19 Years	female		Student	islam	Secondary level	Not in marital relationship	unmarried	nuclear	15000	5000-20000	semipaka	yes	yes	yes	yes	yes	yes	yes	yes	no	no	no	no	yes	yes	Pukka, Semipukka	Yes	No	No	No	No	Yes	Yes	0.13	395.5	Lower Middle Class	Agree	Agree	Agree	Agree	Agree	Agree	Agree	Disagree	Agree	Agree
420	Parents	30	20-39 years	female	female	Homemaker	islam	Secondary level	In marital relationship	married	nuclear	15000	5000-20000	semipaka	yes	yes	yes	yes	yes	yes	yes	yes	no	no	no	no	yes	yes	Pukka, Semipukka	Yes	No	No	No	No	Yes	Yes	0.13	395.5	Lower Middle Class	Agree	Agree	Agree	Agree	Agree	Agree	Disagree	Disagree	Agree	Agree
421	Parents	39	20-39 years	female	female	Businessman	islam	Higher secondary level and above	In marital relationship	married	nuclear	30000	21000-49000	paka	yes	yes	yes	yes	yes	yes	yes	yes	no	no	yes	yes	yes	yes	Pukka, Semipukka	Yes	No	No	Yes	Yes	Yes	Yes	0.88	866	Rich	Agree	Disagree	Agree	Agree	Agree	Agree	Agree	Disagree	Agree	Agree
422	Adolescent	14	10-19 Years	female		Student	islam	Secondary level	Not in marital relationship	unmarried	nuclear	30000	21000-49000	paka	yes	yes	yes	yes	yes	yes	yes	yes	no	no	yes	yes	yes	yes	Pukka, Semipukka	Yes	No	No	Yes	Yes	Yes	Yes	0.88	866	Rich	Agree	Disagree	Agree	Agree	Agree	Agree	Agree	Disagree	Agree	Agree
424	Adolescent	15	10-19 Years	female		Student	islam	Secondary level	Not in marital relationship	unmarried	joint	18000	5000-20000	paka	yes	yes	yes	yes	yes	yes	yes	yes	no	no	no	no	yes	yes	Pukka, Semipukka	Yes	No	No	No	No	Yes	Yes	0.13	395.5	Lower Middle Class	Agree	Agree	Agree	Agree	Agree	Agree	Disagree	Disagree	Agree	Agree
425	Parents	39	20-39 years	female	male	Homemaker	islam	Secondary level	In marital relationship	married	nuclear	50000	50000 aqnd above	paka	yes	yes	yes	yes	yes	yes	yes	yes	no	no	no	yes	yes	no	Pukka, Semipukka	Yes	No	No	No	Yes	Yes	No	-0.07	308.5	Lower Middle Class	Agree	Agree	Agree	Agree	Agree	Agree	Disagree	Disagree	Agree	Disagree
426	Adolescent	14	10-19 Years	male		Student	islam	Secondary level	Not in marital relationship	unmarried	nuclear	50000	50000 aqnd above	paka	yes	yes	yes	yes	yes	yes	yes	yes	no	no	no	yes	yes	no	Pukka, Semipukka	Yes	No	No	No	Yes	Yes	No	-0.07	308.5	Lower Middle Class	Agree	Agree	Agree	Agree	Disagree	Agree	Disagree	Disagree	Agree	Agree
427	Parents	32	20-39 years	female	female	Homemaker	islam	Higher secondary level and above	In marital relationship	married	nuclear	15000	5000-20000	paka	yes	yes	yes	yes	no	yes	yes	yes	no	no	no	no	no	no	Pukka, Semipukka	No	No	No	No	No	No	No	-2.62	21.5	Poor	Agree	Agree	Agree	Agree	Agree	Agree	Disagree	Disagree	Agree	Disagree
429	Parents	50	40-59 Years	female	female	Homemaker	islam	No formal education	In marital relationship	married	nuclear	15000	5000-20000	semipaka	yes	yes	yes	yes	yes	yes	yes	yes	no	yes	yes	no	yes	no	Pukka, Semipukka	Yes	No	Yes	Yes	No	Yes	No	-0.33	265.5	Lower Middle Class	Agree	Agree	Agree	Agree	Agree	Agree	Agree	Disagree	Agree	Disagree
430	Adolescent	17	10-19 Years	female		Farmers and day labourers	islam	Primary level	Not in marital relationship	unmarried	nuclear	15000	5000-20000	semipaka	yes	yes	yes	yes	yes	yes	yes	yes	no	yes	yes	no	yes	no	Pukka, Semipukka	Yes	No	Yes	Yes	No	Yes	No	-0.33	265.5	Lower Middle Class	Agree	Agree	Agree	Agree	Agree	Agree	Disagree	Disagree	Agree	Agree
431	Parents	33	20-39 years	female	female	Homemaker	islam	Primary level	In marital relationship	married	nuclear	28000	21000-49000	semipaka	yes	yes	yes	yes	no	yes	yes	yes	no	no	no	no	no	no	Pukka, Semipukka	No	No	No	No	No	No	No	-2.62	21.5	Poor	Agree	Agree	Agree	Agree	Agree	Agree	Disagree	Disagree	Agree	Disagree
432	Adolescent	17	10-19 Years	female		Serivce holder	islam	Primary level	Not in marital relationship	unmarried	nuclear	28000	21000-49000	semipaka	yes	yes	yes	yes	no	yes	yes	yes	no	no	no	no	no	no	Pukka, Semipukka	No	No	No	No	No	No	No	-2.62	21.5	Poor	Agree	Agree	Agree	Agree	Agree	Agree	Agree	Disagree	Agree	Disagree
436	Adolescent	17	10-19 Years	female		Student	islam	Higher secondary level and above	Not in marital relationship	unmarried	nuclear	60000	50000 aqnd above	paka	yes	yes	yes	yes	yes	yes	yes	yes	no	no	no	yes	yes	yes	Pukka, Semipukka	Yes	No	No	No	Yes	Yes	Yes	0.64	662	Upper Middle class	Agree	Agree	Agree	Agree	Agree	Agree	Disagree	Agree	Agree	Agree
437	Parents	32	20-39 years	male	female	Businessman	islam	Primary level	In marital relationship	married	nuclear	80000	50000 aqnd above	semipaka	yes	yes	yes	yes	no	yes	yes	yes	no	no	yes	no	no	no	Pukka, Semipukka	No	No	No	Yes	No	No	No	-2.38	60.5	Poor	Agree	Disagree	Agree	Agree	Agree	Agree	Disagree	Agree	Agree	Disagree
438	Adolescent	12	10-19 Years	female		Student	islam	Primary level	Not in marital relationship	unmarried	nuclear	80000	50000 aqnd above	semipaka	yes	yes	yes	yes	no	yes	yes	yes	no	no	yes	no	no	no	Pukka, Semipukka	No	No	No	Yes	No	No	No	-2.38	60.5	Poor	Agree	Disagree	Agree	Agree	Agree	Agree	Agree	Disagree	Agree	Disagree
439	Parents	40	40-59 Years	female	female	Businessman	islam	No formal education	In marital relationship	married	nuclear	15000	5000-20000	semipaka	yes	yes	yes	yes	yes	yes	yes	yes	no	no	no	no	yes	yes	Pukka, Semipukka	Yes	No	No	No	No	Yes	Yes	0.13	395.5	Lower Middle Class	Agree	Agree	Agree	Agree	Agree	Agree	Disagree	Disagree	Agree	Agree
440	Adolescent	17	10-19 Years	female		Student	islam	Secondary level	Not in marital relationship	unmarried	nuclear	15000	5000-20000	semipaka	yes	yes	yes	yes	yes	yes	yes	yes	no	no	no	no	yes	yes	Pukka, Semipukka	Yes	No	No	No	No	Yes	Yes	0.13	395.5	Lower Middle Class	Agree	Agree	Agree	Agree	Agree	Agree	Disagree	Agree	Agree	Agree
441	Parents	50	40-59 Years	male	female	Businessman	islam	No formal education	In marital relationship	married	joint	30000	21000-49000	paka	yes	yes	yes	yes	yes	yes	yes	yes	no	no	yes	yes	yes	yes	Pukka, Semipukka	Yes	No	No	Yes	Yes	Yes	Yes	0.88	866	Rich	Agree	Agree	Agree	Agree	Agree	Agree	Agree	Disagree	Agree	Agree
442	Adolescent	15	10-19 Years	female		Student	islam	Secondary level	Not in marital relationship	unmarried	joint	30000	21000-49000	paka	yes	yes	yes	yes	yes	yes	yes	yes	no	no	yes	yes	yes	yes	Pukka, Semipukka	Yes	No	No	Yes	Yes	Yes	Yes	0.88	866	Rich	Agree	Agree	Disagree	Agree	Agree	Agree	Agree	Disagree	Agree	Agree
443	Parents	36	20-39 years	female	female	Homemaker	islam	Secondary level	In marital relationship	married	nuclear	32000	21000-49000	paka	yes	yes	yes	yes	yes	yes	yes	yes	no	yes	no	yes	yes	yes	Pukka, Semipukka	Yes	No	Yes	No	Yes	Yes	Yes	0.64	745.5	Upper Middle class	Agree	Agree	Agree	Agree	Agree	Agree	Agree	Agree	Agree	Disagree
444	Adolescent	16	10-19 Years	female		Student	islam	Secondary level	Not in marital relationship	unmarried	nuclear	32000	21000-49000	paka	yes	yes	yes	yes	yes	yes	yes	yes	no	yes	no	yes	yes	yes	Pukka, Semipukka	Yes	No	Yes	No	Yes	Yes	Yes	0.64	745.5	Upper Middle class	Agree	Agree	Agree	Agree	Agree	Agree	Disagree	Agree	Agree	Agree
445	Parents	34	20-39 years	female	female	Homemaker	islam	Higher secondary level and above	In marital relationship	married	nuclear	60000	50000 aqnd above	paka	yes	yes	yes	yes	yes	yes	yes	yes	no	no	no	yes	yes	yes	Pukka, Semipukka	Yes	No	No	No	Yes	Yes	Yes	0.64	662	Upper Middle class	Agree	Agree	Agree	Agree	Agree	Agree	Agree	Agree	Agree	Agree
447	Parents	41	40-59 Years	male	female	Serivce holder	islam	Secondary level	In marital relationship	married	nuclear	25000	21000-49000	paka	yes	yes	yes	yes	yes	yes	yes	yes	no	no	yes	no	yes	yes	Pukka, Semipukka	Yes	No	No	Yes	No	Yes	Yes	0.37	535.5	Middle Class	Agree	Agree	Agree	Agree	Agree	Agree	Agree	Agree	Agree	Agree
448	Adolescent	15	10-19 Years	female		Student	islam	Secondary level	Not in marital relationship	unmarried	nuclear	25000	21000-49000	paka	yes	yes	yes	yes	yes	yes	yes	yes	no	no	yes	no	yes	yes	Pukka, Semipukka	Yes	No	No	Yes	No	Yes	Yes	0.37	535.5	Middle Class	Agree	Agree	Agree	Agree	Agree	Agree	Disagree	Disagree	Agree	Agree
451	Parents	36	20-39 years	female	female	Homemaker	islam	Secondary level	In marital relationship	married	nuclear	10000	5000-20000	semipaka	yes	yes	yes	yes	no	yes	no	no	no	no	no	no	no	no	Pukka, Semipukka	No	No	No	No	No	No	No	-2.62	21.5	Poor	Agree	Agree	Agree	Agree	Disagree	Agree	Agree	Disagree	Agree	Agree
454	Adolescent	14	10-19 Years	female		Student	islam	Secondary level	Not in marital relationship	unmarried	nuclear	20000	5000-20000	semipaka	yes	yes	yes	yes	yes	yes	yes	yes	no	no	no	no	yes	yes	Pukka, Semipukka	Yes	No	No	No	No	Yes	Yes	0.13	395.5	Lower Middle Class	Agree	Disagree	Agree	Agree	Agree	Agree	Agree	Disagree	Agree	Agree
455	Parents	46	40-59 Years	female	male	Homemaker	islam	Secondary level	In marital relationship	married	nuclear	40000	21000-49000	semipaka	yes	yes	yes	yes	yes	yes	yes	yes	no	yes	no	yes	yes	no	Pukka, Semipukka	Yes	No	Yes	No	Yes	Yes	No	-0.06	343.5	Lower Middle Class	Agree	Agree	Agree	Agree	Disagree	Agree	Agree	Agree	Agree	Disagree
457	Parents	35	20-39 years	female	female	Serivce holder	islam	Secondary level	Not in marital relationship	seperated	nuclear	15000	5000-20000	semipaka	yes	yes	yes	yes	no	yes	yes	yes	no	no	no	no	no	no	Pukka, Semipukka	No	No	No	No	No	No	No	-2.62	21.5	Poor	Agree	Agree	Agree	Agree	Agree	Agree	Disagree	Disagree	Agree	Disagree
458	Adolescent	16	10-19 Years	female		Student	islam	Secondary level	Not in marital relationship	unmarried	nuclear	15000	5000-20000	semipaka	yes	yes	yes	yes	no	yes	yes	yes	no	no	no	no	no	no	Pukka, Semipukka	No	No	No	No	No	No	No	-2.62	21.5	Poor	Agree	Agree	Agree	Agree	Agree	Agree	Disagree	Agree	Agree	Agree
462	Adolescent	14	10-19 Years	female		Student	islam	Secondary level	Not in marital relationship	unmarried	nuclear	50000	50000 aqnd above	paka	yes	yes	yes	yes	yes	yes	yes	yes	no	no	no	yes	yes	yes	Pukka, Semipukka	Yes	No	No	No	Yes	Yes	Yes	0.64	662	Upper Middle class	Agree	Agree	Agree	Agree	Agree	Agree	Disagree	Disagree	Agree	Agree
464	Adolescent	16	10-19 Years	female		Student	islam	Secondary level	Not in marital relationship	unmarried	nuclear	50000	50000 aqnd above	semipaka	yes	yes	yes	yes	yes	yes	yes	yes	no	no	no	no	yes	yes	Pukka, Semipukka	Yes	No	No	No	No	Yes	Yes	0.13	395.5	Lower Middle Class	Agree	Agree	Agree	Agree	Agree	Disagree	Disagree	Disagree	Agree	Agree
465	Parents	57	40-59 Years	male	female	Farmers and day labourers	islam	Primary level	In marital relationship	married	nuclear	15000	5000-20000	semipaka	yes	yes	yes	yes	no	yes	yes	yes	no	no	yes	no	no	no	Pukka, Semipukka	No	No	No	Yes	No	No	No	-2.38	60.5	Poor	Agree	Agree	Disagree	Agree	Agree	Disagree	Agree	Disagree	Agree	Agree
469	Parents	37	20-39 years	female	male	Homemaker	islam	Secondary level	Not in marital relationship	widow/ widower	nuclear	10000	5000-20000	semipaka	yes	yes	yes	yes	no	yes	yes	yes	no	no	no	no	yes	yes	Pukka, Semipukka	No	No	No	No	No	Yes	Yes	-0.87	184.5	Poor	Agree	Agree	Agree	Agree	Agree	Disagree	Agree	Disagree	Agree	Agree
471	Parents	37	20-39 years	female	female	Homemaker	islam	Secondary level	In marital relationship	married	nuclear	10000	5000-20000	semipaka	yes	yes	yes	yes	yes	yes	yes	yes	no	no	no	no	no	no	Pukka, Semipukka	Yes	No	No	No	No	No	No	-1.62	105.5	Poor	Agree	Agree	Agree	Agree	Agree	Agree	Disagree	Agree	Agree	Agree
472	Adolescent	14	10-19 Years	male		Student	islam	Secondary level	Not in marital relationship	unmarried	nuclear	10000	5000-20000	semipaka	yes	yes	yes	yes	yes	yes	yes	yes	no	no	no	no	no	no	Pukka, Semipukka	Yes	No	No	No	No	No	No	-1.62	105.5	Poor	Agree	Agree	Disagree	Agree	Agree	Disagree	Agree	Disagree	Agree	Disagree
473	Parents	40	40-59 Years	female	male	Homemaker	islam	No formal education	In marital relationship	married	nuclear	20000	5000-20000	semipaka	yes	yes	yes	yes	yes	yes	yes	yes	no	no	no	yes	yes	no	Pukka, Semipukka	Yes	No	No	No	Yes	Yes	No	-0.07	308.5	Lower Middle Class	Agree	Agree	Agree	Agree	Agree	Agree	Agree	Agree	Agree	Disagree
475	Parents	36	20-39 years	female	male	Homemaker	islam	Secondary level	In marital relationship	married	nuclear	20000	5000-20000	semipaka	yes	yes	yes	yes	yes	yes	yes	yes	no	no	no	yes	yes	yes	Pukka, Semipukka	Yes	No	No	No	Yes	Yes	Yes	0.64	662	Upper Middle class	Agree	Agree	Agree	Agree	Agree	Agree	Agree	Disagree	Agree	Agree
476	Adolescent	17	10-19 Years	male		Student	islam	Secondary level	Not in marital relationship	unmarried	nuclear	20000	5000-20000	semipaka	yes	yes	yes	yes	yes	yes	yes	yes	no	no	no	yes	yes	yes	Pukka, Semipukka	Yes	No	No	No	Yes	Yes	Yes	0.64	662	Upper Middle class	Agree	Agree	Agree	Agree	Agree	Disagree	Agree	Disagree	Agree	Agree
477	Parents	40	40-59 Years	female	male	Businessman	islam	Secondary level	In marital relationship	married	nuclear	30000	21000-49000	paka	yes	yes	yes	yes	yes	yes	yes	yes	no	yes	no	yes	yes	yes	Pukka, Semipukka	Yes	No	Yes	No	Yes	Yes	Yes	0.64	745.5	Upper Middle class	Agree	Disagree	Agree	Agree	Agree	Agree	Disagree	Disagree	Agree	Agree
480	Adolescent	15	10-19 Years	female		Student	islam	Secondary level	Not in marital relationship	unmarried	nuclear	20000	5000-20000	semipaka	yes	yes	yes	yes	yes	yes	yes	yes	no	no	no	no	yes	no	Pukka, Semipukka	Yes	No	No	No	No	Yes	No	-0.58	221.5	Lower Middle Class	Agree	Agree	Agree	Agree	Agree	Agree	Disagree	Disagree	Agree	Disagree
481	Parents	40	40-59 Years	female	female	Homemaker	islam	No formal education	In marital relationship	married	nuclear	25000	21000-49000	semipaka	yes	yes	yes	yes	yes	yes	yes	yes	yes	no	no	yes	yes	yes	Pukka, Semipukka	Yes	Yes	No	No	Yes	Yes	Yes	0.69	776	Upper Middle class	Agree	Agree	Agree	Agree	Agree	Agree	Agree	Disagree	Agree	Agree
483	Adolescent	17	10-19 Years	female		Student	islam	Secondary level	Not in marital relationship	unmarried	nuclear	5000	5000-20000	paka	yes	yes	yes	yes	yes	yes	yes	yes	yes	no	yes	no	no	no	Pukka, Semipukka	Yes	Yes	No	Yes	No	No	No	-1.33	133.5	Poor	Agree	Disagree	Agree	Agree	Agree	Agree	Agree	Disagree	Disagree	Disagree
491	Adolescent	11	10-19 Years	female		Student	islam	Primary level	Not in marital relationship	unmarried	nuclear	30000	21000-49000	semipaka	yes	yes	yes	yes	yes	yes	yes	yes	no	no	yes	yes	yes	yes	Pukka, Semipukka	Yes	No	No	Yes	Yes	Yes	Yes	0.88	866	Rich	Disagree	Agree	Agree	Agree	Agree	Agree	Agree	Disagree	Disagree	Agree
494	Parents	40	40-59 Years	female	female	Homemaker	islam	No formal education	In marital relationship	married	nuclear	40000	21000-49000	semipaka	yes	yes	yes	yes	yes	yes	yes	yes	no	no	no	yes	yes	yes	Pukka, Semipukka	Yes	No	No	No	Yes	Yes	Yes	0.64	662	Upper Middle class	Agree	Agree	Agree	Agree	Agree	Agree	Disagree	Disagree	Agree	Agree
495	Adolescent	18	10-19 Years	female		Student	islam	Secondary level	Not in marital relationship	unmarried	nuclear	20000	5000-20000	semipaka	yes	yes	yes	yes	yes	yes	yes	yes	yes	no	yes	yes	yes	yes	Pukka, Semipukka	Yes	Yes	No	Yes	Yes	Yes	Yes	0.93	984.5	Rich	Agree	Disagree	Agree	Agree	Agree	Agree	Disagree	Disagree	Agree	Disagree
496	Parents	37	20-39 years	female	female	Homemaker	islam	Primary level	In marital relationship	married	nuclear	20000	5000-20000	semipaka	yes	yes	yes	yes	yes	yes	yes	yes	yes	no	yes	yes	yes	yes	Pukka, Semipukka	Yes	Yes	No	Yes	Yes	Yes	Yes	0.93	984.5	Rich	Agree	Disagree	Agree	Agree	Agree	Agree	Agree	Disagree	Agree	Disagree
498	Parents	35	20-39 years	female	female	Homemaker	islam	Primary level	In marital relationship	married	nuclear	15000	5000-20000	semipaka	yes	yes	yes	yes	yes	yes	yes	yes	yes	no	yes	yes	yes	yes	Pukka, Semipukka	Yes	Yes	No	Yes	Yes	Yes	Yes	0.93	984.5	Rich	Agree	Agree	Agree	Agree	Agree	Agree	Agree	Disagree	Agree	Agree
502	Parents	35	20-39 years	female	male	Homemaker	islam	Secondary level	In marital relationship	married	nuclear	15000	5000-20000	paka	yes	yes	yes	yes	yes	yes	yes	yes	yes	no	yes	yes	yes	yes	Pukka, Semipukka	Yes	Yes	No	Yes	Yes	Yes	Yes	0.93	984.5	Rich	Agree	Agree	Agree	Agree	Agree	Agree	Agree	Disagree	Agree	Agree
503	Adolescent	18	10-19 Years	female		Student	islam	Secondary level	Not in marital relationship	unmarried	nuclear	15000	5000-20000	semipaka	yes	yes	yes	yes	yes	yes	yes	yes	no	no	yes	yes	yes	yes	Pukka, Semipukka	Yes	No	No	Yes	Yes	Yes	Yes	0.88	866	Rich	Agree	Agree	Agree	Agree	Agree	Agree	Disagree	Agree	Agree	Agree
505	Adolescent	16	10-19 Years	female		Student	islam	Secondary level	Not in marital relationship	unmarried	nuclear	10000	5000-20000	semipaka	yes	yes	yes	yes	yes	yes	yes	yes	no	no	yes	yes	yes	yes	Pukka, Semipukka	Yes	No	No	Yes	Yes	Yes	Yes	0.88	866	Rich	Agree	Agree	Agree	Agree	Agree	Agree	Agree	Disagree	Disagree	Agree
507	Adolescent	15	10-19 Years	female		Student	islam	Secondary level	Not in marital relationship	unmarried	nuclear	25000	21000-49000	semipaka	yes	yes	yes	yes	yes	yes	yes	yes	no	no	yes	yes	yes	yes	Pukka, Semipukka	Yes	No	No	Yes	Yes	Yes	Yes	0.88	866	Rich	Agree	Agree	Agree	Agree	Agree	Disagree	Agree	Disagree	Disagree	Agree
508	Parents	35	20-39 years	female	female	Homemaker	islam	Secondary level	In marital relationship	married	nuclear	25000	21000-49000	semipaka	yes	yes	yes	yes	yes	yes	yes	yes	no	no	yes	yes	yes	yes	Pukka, Semipukka	Yes	No	No	Yes	Yes	Yes	Yes	0.88	866	Rich	Disagree	Agree	Disagree	Agree	Agree	Disagree	Disagree	Disagree	Agree	Agree
513	Adolescent	19	10-19 Years	female		Student	islam	Higher secondary level and above	Not in marital relationship	unmarried	nuclear	15000	5000-20000	semipaka	yes	yes	yes	yes	yes	yes	yes	yes	yes	no	yes	no	yes	yes	Pukka, Semipukka	Yes	Yes	No	Yes	No	Yes	Yes	0.42	575	Middle Class	Agree	Agree	Agree	Agree	Agree	Agree	Disagree	Disagree	Agree	Agree
514	Parents	45	40-59 Years	female	female	Homemaker	islam	No formal education	In marital relationship	married	nuclear	15000	5000-20000	semipaka	yes	yes	yes	yes	yes	yes	yes	yes	yes	no	yes	no	yes	yes	Pukka, Semipukka	Yes	Yes	No	Yes	No	Yes	Yes	0.42	575	Middle Class	Disagree	Agree	Agree	Agree	Agree	Agree	Disagree	Disagree	Disagree	Disagree
516	Parents	30	20-39 years	female	female	Homemaker	islam	Secondary level	In marital relationship	married	joint	20000	5000-20000	semipaka	yes	yes	yes	yes	yes	yes	yes	yes	yes	no	yes	yes	yes	yes	Pukka, Semipukka	Yes	Yes	No	Yes	Yes	Yes	Yes	0.93	984.5	Rich	Agree	Agree	Agree	Agree	Agree	Agree	Agree	Disagree	Agree	Agree
517	Adolescent	16	10-19 Years	female		Student	islam	Secondary level	Not in marital relationship	unmarried	joint	15000	5000-20000	semipaka	yes	yes	yes	yes	yes	yes	yes	yes	yes	no	yes	yes	yes	yes	Pukka, Semipukka	Yes	Yes	No	Yes	Yes	Yes	Yes	0.93	984.5	Rich	Disagree	Agree	Agree	Agree	Agree	Agree	Disagree	Disagree	Disagree	Disagree
518	Parents	35	20-39 years	female	male	Homemaker	islam	Secondary level	In marital relationship	married	joint	15000	5000-20000	semipaka	yes	yes	yes	yes	yes	yes	yes	yes	yes	no	yes	yes	yes	yes	Pukka, Semipukka	Yes	Yes	No	Yes	Yes	Yes	Yes	0.93	984.5	Rich	Agree	Agree	Disagree	Agree	Agree	Disagree	Agree	Disagree	Agree	Agree
519	Adolescent	12	10-19 Years	female		Student	islam	Primary level	Not in marital relationship	unmarried	joint	20000	5000-20000	semipaka	yes	yes	yes	yes	yes	yes	yes	yes	yes	no	yes	yes	yes	yes	Pukka, Semipukka	Yes	Yes	No	Yes	Yes	Yes	Yes	0.93	984.5	Rich	Disagree	Agree	Agree	Agree	Agree	Agree	Agree	Disagree	Disagree	Agree
520	Parents	35	20-39 years	female	female	Homemaker	islam	Primary level	In marital relationship	married	joint	20000	5000-20000	semipaka	yes	yes	yes	yes	yes	yes	yes	yes	yes	no	yes	yes	yes	yes	Pukka, Semipukka	Yes	Yes	No	Yes	Yes	Yes	Yes	0.93	984.5	Rich	Agree	Agree	Disagree	Agree	Agree	Agree	Disagree	Disagree	Agree	Agree
521	Adolescent	15	10-19 Years	female		Student	islam	Secondary level	Not in marital relationship	unmarried	nuclear	15000	5000-20000	semipaka	yes	yes	yes	yes	yes	yes	yes	yes	yes	no	yes	yes	yes	yes	Pukka, Semipukka	Yes	Yes	No	Yes	Yes	Yes	Yes	0.93	984.5	Rich	Agree	Agree	Agree	Agree	Agree	Agree	Disagree	Disagree	Agree	Disagree
523	Adolescent	11	10-19 Years	male		Student	islam	Primary level	Not in marital relationship	unmarried	nuclear	15000	5000-20000	semipaka	yes	yes	yes	yes	yes	yes	yes	yes	no	no	no	yes	yes	yes	Pukka, Semipukka	Yes	No	No	No	Yes	Yes	Yes	0.64	662	Upper Middle class	Disagree	Agree	Agree	Agree	Agree	Agree	Disagree	Disagree	Disagree	Agree
524	Parents	32	20-39 years	female	female	Homemaker	islam	Primary level	In marital relationship	married	nuclear	15000	5000-20000	semipaka	yes	yes	yes	yes	yes	yes	yes	yes	no	no	no	yes	yes	yes	Pukka, Semipukka	Yes	No	No	No	Yes	Yes	Yes	0.64	662	Upper Middle class	Agree	Agree	Agree	Agree	Agree	Agree	Agree	Disagree	Agree	Agree
525	Adolescent	19	10-19 Years	female		Student	islam	Higher secondary level and above	Not in marital relationship	unmarried	nuclear	70000	50000 aqnd above	paka	yes	yes	yes	yes	yes	yes	yes	yes	yes	yes	no	yes	yes	yes	Pukka, Semipukka	Yes	Yes	Yes	No	Yes	Yes	Yes	0.69	797.5	Upper Middle class	Agree	Agree	Agree	Agree	Agree	Agree	Disagree	Disagree	Agree	Agree
526	Parents	40	40-59 Years	female	male	Homemaker	islam	Secondary level	In marital relationship	married	nuclear	70000	50000 aqnd above	paka	yes	yes	yes	yes	yes	yes	yes	yes	yes	yes	no	yes	yes	yes	Pukka, Semipukka	Yes	Yes	Yes	No	Yes	Yes	Yes	0.69	797.5	Upper Middle class	Agree	Agree	Agree	Agree	Agree	Agree	Agree	Disagree	Agree	Agree
527	Adolescent	13	10-19 Years	male		Student	islam	Primary level	Not in marital relationship	unmarried	nuclear	20000	5000-20000	paka	yes	yes	yes	yes	yes	yes	yes	yes	yes	no	yes	yes	yes	yes	Pukka, Semipukka	Yes	Yes	No	Yes	Yes	Yes	Yes	0.93	984.5	Rich	Agree	Disagree	Disagree	Agree	Agree	Agree	Agree	Disagree	Disagree	Agree
528	Parents	35	20-39 years	female	female	Homemaker	islam	Secondary level	In marital relationship	married	nuclear	20000	5000-20000	paka	yes	yes	yes	yes	yes	yes	yes	yes	yes	no	yes	yes	yes	yes	Pukka, Semipukka	Yes	Yes	No	Yes	Yes	Yes	Yes	0.93	984.5	Rich	Disagree	Agree	Agree	Agree	Agree	Agree	Disagree	Disagree	Disagree	Disagree
529	Adolescent	13	10-19 Years	male		Student	islam	Primary level	Not in marital relationship	unmarried	nuclear	15000	5000-20000	semipaka	yes	yes	yes	yes	no	yes	yes	yes	no	no	no	yes	no	no	Pukka, Semipukka	No	No	No	No	Yes	No	No	-2.12	73.5	Poor	Agree	Agree	Agree	Agree	Agree	Agree	Disagree	Disagree	Agree	Disagree
530	Parents	40	40-59 Years	female	male	Homemaker	islam	Secondary level	In marital relationship	married	nuclear	15000	5000-20000	semipaka	yes	yes	yes	yes	no	yes	yes	yes	no	no	no	yes	no	no	Pukka, Semipukka	No	No	No	No	Yes	No	No	-2.12	73.5	Poor	Disagree	Agree	Agree	Agree	Agree	Agree	Disagree	Disagree	Disagree	Disagree
531	Adolescent	12	10-19 Years	female		Student	islam	Primary level	Not in marital relationship	unmarried	nuclear	15000	5000-20000	paka	yes	yes	yes	yes	yes	yes	yes	yes	no	no	no	no	no	no	Pukka, Semipukka	Yes	No	No	No	No	No	No	-1.62	105.5	Poor	Agree	Disagree	Agree	Agree	Agree	Agree	Agree	Agree	Agree	Disagree
532	Parents	30	20-39 years	female	male	Homemaker	islam	Secondary level	In marital relationship	married	nuclear	15000	5000-20000	paka	yes	yes	yes	yes	yes	yes	yes	yes	no	no	no	no	no	no	Pukka, Semipukka	Yes	No	No	No	No	No	No	-1.62	105.5	Poor	Disagree	Agree	Agree	Agree	Agree	Agree	Disagree	Agree	Disagree	Disagree
533	Adolescent	16	10-19 Years	male		Student	islam	Secondary level	Not in marital relationship	unmarried	nuclear	15000	5000-20000	paka	yes	yes	yes	yes	yes	yes	yes	yes	no	no	no	yes	yes	yes	Pukka, Semipukka	Yes	No	No	No	Yes	Yes	Yes	0.64	662	Upper Middle class	Agree	Disagree	Agree	Agree	Agree	Agree	Agree	Disagree	Agree	Disagree
534	Parents	35	20-39 years	female	female	Homemaker	islam	Primary level	In marital relationship	married	nuclear	15000	5000-20000	paka	yes	yes	yes	yes	yes	yes	yes	yes	no	no	no	yes	yes	yes	Pukka, Semipukka	Yes	No	No	No	Yes	Yes	Yes	0.64	662	Upper Middle class	Agree	Agree	Agree	Agree	Agree	Agree	Disagree	Disagree	Agree	Disagree
535	Adolescent	13	10-19 Years	female		Student	sanatan	Primary level	Not in marital relationship	unmarried	nuclear	20000	5000-20000	kacha	yes	yes	yes	yes	yes	yes	yes	yes	no	no	yes	no	yes	yes	Kaccha	Yes	No	No	Yes	No	Yes	Yes	-0.16	275.5	Lower Middle Class	Agree	Agree	Agree	Agree	Agree	Agree	Disagree	Disagree	Agree	Agree
536	Parents	30	20-39 years	female	male	Homemaker	sanatan	Secondary level	In marital relationship	married	nuclear	20000	5000-20000	kacha	yes	yes	yes	yes	yes	yes	yes	yes	no	no	yes	no	yes	yes	Kaccha	Yes	No	No	Yes	No	Yes	Yes	-0.16	275.5	Lower Middle Class	Agree	Disagree	Disagree	Agree	Agree	Agree	Disagree	Disagree	Agree	Agree
537	Adolescent	14	10-19 Years	male		Student	islam	Secondary level	Not in marital relationship	unmarried	nuclear	30000	21000-49000	semipaka	yes	yes	yes	yes	no	yes	yes	yes	no	no	yes	yes	yes	no	Pukka, Semipukka	No	No	No	Yes	Yes	Yes	No	-0.83	202.5	Poor	Agree	Disagree	Agree	Agree	Agree	Agree	Disagree	Disagree	Agree	Agree
538	Parents	35	20-39 years	female	female	Homemaker	islam	Secondary level	In marital relationship	married	nuclear	30000	21000-49000	semipaka	yes	yes	yes	yes	no	yes	yes	yes	no	no	yes	yes	yes	no	Pukka, Semipukka	No	No	No	Yes	Yes	Yes	No	-0.83	202.5	Poor	Agree	Disagree	Agree	Agree	Agree	Agree	Disagree	Disagree	Agree	Agree
540	Parents	32	20-39 years	female	male	Serivce holder	islam	Primary level	In marital relationship	married	joint	12000	5000-20000	kacha	yes	yes	yes	yes	yes	yes	yes	yes	no	no	no	no	yes	yes	Kaccha	Yes	No	No	No	No	Yes	Yes	-0.41	237.5	Lower Middle Class	Agree	Agree	Agree	Agree	Agree	Agree	Agree	Disagree	Agree	Agree
543	Adolescent	11	10-19 Years	male		Student	islam	Primary level	Not in marital relationship	unmarried	nuclear	20000	5000-20000	semipaka	yes	yes	yes	yes	yes	yes	yes	yes	yes	no	yes	no	yes	yes	Pukka, Semipukka	Yes	Yes	No	Yes	No	Yes	Yes	0.42	575	Middle Class	Agree	Agree	Agree	Agree	Agree	Agree	Agree	Disagree	Agree	Disagree
546	Parents	50	40-59 Years	female	male	Homemaker	islam	Higher secondary level and above	In marital relationship	married	nuclear	25000	21000-49000	paka	yes	yes	yes	yes	yes	yes	yes	yes	no	no	no	yes	yes	yes	Pukka, Semipukka	Yes	No	No	No	Yes	Yes	Yes	0.64	662	Upper Middle class	Agree	Agree	Agree	Agree	Agree	Agree	Disagree	Disagree	Agree	Agree
548	Parents	46	40-59 Years	female	female	Homemaker	islam	Primary level	In marital relationship	married	joint	40000	21000-49000	paka	yes	yes	yes	yes	yes	yes	yes	yes	no	no	no	yes	yes	yes	Pukka, Semipukka	Yes	No	No	No	Yes	Yes	Yes	0.64	662	Upper Middle class	Agree	Agree	Agree	Agree	Agree	Agree	Agree	Disagree	Agree	Agree
549	Adolescent	14	10-19 Years	male		Student	islam	Secondary level	Not in marital relationship	unmarried	joint	30000	21000-49000	semipaka	yes	yes	yes	yes	yes	yes	yes	yes	yes	no	yes	no	no	no	Pukka, Semipukka	Yes	Yes	No	Yes	No	No	No	-1.33	133.5	Poor	Agree	Agree	Disagree	Agree	Agree	Disagree	Agree	Disagree	Agree	Disagree
553	Adolescent	14	10-19 Years	female		Student	islam	Secondary level	Not in marital relationship	unmarried	joint	70000	50000 aqnd above	semipaka	yes	yes	yes	yes	yes	yes	yes	yes	yes	no	yes	no	yes	yes	Pukka, Semipukka	Yes	Yes	No	Yes	No	Yes	Yes	0.42	575	Middle Class	Agree	Agree	Agree	Agree	Agree	Agree	Disagree	Disagree	Agree	Agree
555	Adolescent	16	10-19 Years	male		Student	sanatan	Secondary level	Not in marital relationship	unmarried	nuclear	20000	5000-20000	kacha	yes	yes	yes	yes	yes	yes	yes	yes	yes	no	no	no	yes	yes	Kaccha	Yes	Yes	No	No	No	Yes	Yes	-0.36	253.5	Lower Middle Class	Agree	Agree	Disagree	Agree	Agree	Disagree	Agree	Disagree	Agree	Agree
556	Parents	45	40-59 Years	female	female	Homemaker	sanatan	Secondary level	In marital relationship	married	nuclear	20000	5000-20000	kacha	yes	yes	yes	yes	yes	yes	yes	yes	yes	no	no	no	yes	yes	Kaccha	Yes	Yes	No	No	No	Yes	Yes	-0.36	253.5	Lower Middle Class	Agree	Disagree	Disagree	Agree	Agree	Disagree	Agree	Disagree	Agree	Agree
557	Adolescent	19	10-19 Years	female		Student	islam	Higher secondary level and above	Not in marital relationship	unmarried	joint	40000	21000-49000	semipaka	yes	yes	yes	yes	yes	yes	yes	yes	no	yes	yes	yes	yes	no	Pukka, Semipukka	Yes	No	Yes	Yes	Yes	Yes	No	0.18	496.5	Middle Class	Agree	Disagree	Agree	Agree	Agree	Agree	Agree	Agree	Agree	Disagree
558	Parents	45	40-59 Years	female	male	Homemaker	islam	Secondary level	In marital relationship	married	joint	40000	21000-49000	semipaka	yes	yes	yes	yes	yes	yes	yes	yes	no	yes	yes	yes	yes	no	Pukka, Semipukka	Yes	No	Yes	Yes	Yes	Yes	No	0.18	496.5	Middle Class	Agree	Disagree	Agree	Agree	Agree	Agree	Agree	Disagree	Agree	Agree
559	Adolescent	18	10-19 Years	male		Student	islam	Secondary level	Not in marital relationship	unmarried	joint	20000	5000-20000	semipaka	yes	yes	yes	yes	yes	yes	yes	yes	yes	no	yes	no	no	no	Pukka, Semipukka	Yes	Yes	No	Yes	No	No	No	-1.33	133.5	Poor	Agree	Agree	Agree	Agree	Agree	Agree	Disagree	Disagree	Agree	Agree
560	Parents	45	40-59 Years	male	female	Farmers and day labourers	islam	Primary level	In marital relationship	married	joint	20000	5000-20000	semipaka	yes	yes	yes	yes	yes	yes	yes	yes	yes	no	yes	no	no	no	Pukka, Semipukka	Yes	Yes	No	Yes	No	No	No	-1.33	133.5	Poor	Agree	Disagree	Disagree	Agree	Agree	Disagree	Agree	Disagree	Agree	Agree
561	Adolescent	15	10-19 Years	male		Student	islam	Secondary level	Not in marital relationship	unmarried	nuclear	15000	5000-20000	semipaka	yes	yes	yes	yes	yes	yes	yes	yes	no	no	no	no	yes	yes	Pukka, Semipukka	Yes	No	No	No	No	Yes	Yes	0.13	395.5	Lower Middle Class	Agree	Disagree	Agree	Agree	Agree	Agree	Agree	Disagree	Agree	Disagree
561	Parents	42	40-59 Years	female	male	Homemaker	islam	Secondary level	In marital relationship	married	nuclear	50000	50000 aqnd above	paka	yes	yes	yes	yes	yes	yes	yes	yes	no	no	no	yes	yes	yes	Pukka, Semipukka	Yes	No	No	No	Yes	Yes	Yes	0.64	662	Upper Middle class	Agree	Agree	Agree	Agree	Agree	Disagree	Agree	Disagree	Agree	Agree
562	Parents	35	20-39 years	female	male	Homemaker	islam	Secondary level	In marital relationship	married	nuclear	15000	5000-20000	semipaka	yes	yes	yes	yes	yes	yes	yes	yes	no	no	no	no	yes	yes	Pukka, Semipukka	Yes	No	No	No	No	Yes	Yes	0.13	395.5	Lower Middle Class	Agree	Disagree	Agree	Agree	Agree	Agree	Agree	Disagree	Agree	Agree
563	Adolescent	11	10-19 Years	female		Student	islam	Primary level	Not in marital relationship	unmarried	nuclear	12000	5000-20000	semipaka	yes	yes	yes	yes	yes	yes	yes	yes	yes	yes	yes	no	no	no	Pukka, Semipukka	Yes	Yes	Yes	Yes	No	No	No	-1.32	143.5	Poor	Agree	Agree	Agree	Agree	Agree	Agree	Disagree	Disagree	Agree	Disagree
566	Parents	40	40-59 Years	female	female	Homemaker	islam	Secondary level	In marital relationship	married	joint	40000	21000-49000	semipaka	yes	yes	yes	yes	yes	yes	yes	yes	no	yes	yes	yes	yes	yes	Pukka, Semipukka	Yes	No	Yes	Yes	Yes	Yes	Yes	0.89	938	Rich	Agree	Agree	Agree	Agree	Agree	Agree	Agree	Disagree	Agree	Agree
567	Adolescent	15	10-19 Years	female		Student	islam	Secondary level	Not in marital relationship	unmarried	nuclear	25000	21000-49000	paka	yes	yes	yes	yes	yes	yes	yes	yes	no	no	no	yes	yes	no	Pukka, Semipukka	Yes	No	No	No	Yes	Yes	No	-0.07	308.5	Lower Middle Class	Agree	Disagree	Agree	Agree	Agree	Agree	Agree	Disagree	Agree	Agree
568	Parents	46	40-59 Years	male	female	Serivce holder	islam	Secondary level	In marital relationship	married	nuclear	25000	21000-49000	paka	yes	yes	yes	yes	yes	yes	yes	yes	no	no	no	yes	yes	no	Pukka, Semipukka	Yes	No	No	No	Yes	Yes	No	-0.07	308.5	Lower Middle Class	Agree	Agree	Agree	Agree	Agree	Agree	Disagree	Disagree	Agree	Agree
569	Adolescent	16	10-19 Years	female		Student	islam	Secondary level	Not in marital relationship	unmarried	joint	35000	21000-49000	paka	yes	yes	yes	yes	yes	yes	yes	yes	no	yes	no	yes	yes	yes	Pukka, Semipukka	Yes	No	Yes	No	Yes	Yes	Yes	0.64	745.5	Upper Middle class	Agree	Agree	Agree	Agree	Agree	Agree	Agree	Disagree	Agree	Disagree
570	Parents	45	40-59 Years	female	female	Homemaker	islam	Primary level	In marital relationship	married	joint	35000	21000-49000	paka	yes	yes	yes	yes	yes	yes	yes	yes	no	yes	no	yes	yes	yes	Pukka, Semipukka	Yes	No	Yes	No	Yes	Yes	Yes	0.64	745.5	Upper Middle class	Agree	Agree	Disagree	Agree	Agree	Disagree	Agree	Disagree	Agree	Agree
573	Adolescent	12	10-19 Years	female		Student	islam	Secondary level	Not in marital relationship	unmarried	joint	20000	5000-20000	semipaka	yes	yes	yes	yes	yes	yes	yes	yes	no	no	yes	no	yes	yes	Pukka, Semipukka	Yes	No	No	Yes	No	Yes	Yes	0.37	535.5	Middle Class	Agree	Agree	Agree	Agree	Agree	Agree	Agree	Disagree	Agree	Disagree
574	Parents	45	40-59 Years	female	female	Homemaker	islam	Secondary level	In marital relationship	married	joint	20000	5000-20000	semipaka	yes	yes	yes	yes	yes	yes	yes	yes	no	no	yes	no	yes	yes	Pukka, Semipukka	Yes	No	No	Yes	No	Yes	Yes	0.37	535.5	Middle Class	Agree	Agree	Agree	Agree	Agree	Agree	Disagree	Disagree	Agree	Disagree
575	Adolescent	14	10-19 Years	female		Student	islam	Secondary level	Not in marital relationship	unmarried	nuclear	20000	5000-20000	paka	yes	yes	yes	yes	yes	yes	yes	yes	no	no	no	yes	yes	no	Pukka, Semipukka	Yes	No	No	No	Yes	Yes	No	-0.07	308.5	Lower Middle Class	Agree	Agree	Agree	Agree	Agree	Agree	Agree	Disagree	Agree	Agree
576	Parents	35	20-39 years	female	female	Homemaker	islam	Secondary level	In marital relationship	married	nuclear	20000	5000-20000	paka	yes	yes	yes	yes	yes	yes	yes	yes	no	no	no	yes	yes	no	Pukka, Semipukka	Yes	No	No	No	Yes	Yes	No	-0.07	308.5	Lower Middle Class	Agree	Disagree	Agree	Agree	Agree	Agree	Agree	Disagree	Agree	Agree
579	Adolescent	14	10-19 Years	female		Student	islam	Secondary level	Not in marital relationship	unmarried	nuclear	20000	5000-20000	semipaka	yes	yes	yes	yes	yes	yes	yes	yes	no	no	yes	yes	yes	no	Pukka, Semipukka	Yes	No	No	Yes	Yes	Yes	No	0.17	456.5	Middle Class	Agree	Disagree	Agree	Agree	Agree	Agree	Agree	Disagree	Agree	Agree
582	Parents	32	20-39 years	female	female	Homemaker	islam	Secondary level	In marital relationship	married	nuclear	20000	5000-20000	semipaka	yes	yes	yes	yes	yes	yes	yes	yes	yes	no	yes	yes	yes	yes	Pukka, Semipukka	Yes	Yes	No	Yes	Yes	Yes	Yes	0.93	984.5	Rich	Agree	Disagree	Agree	Agree	Agree	Agree	Agree	Disagree	Agree	Agree
583	Adolescent	16	10-19 Years	female		Student	islam	Secondary level	Not in marital relationship	unmarried	joint	20000	5000-20000	paka	yes	yes	yes	yes	yes	yes	yes	yes	no	no	no	no	yes	yes	Pukka, Semipukka	Yes	No	No	No	No	Yes	Yes	0.13	395.5	Lower Middle Class	Agree	Disagree	Agree	Agree	Agree	Agree	Agree	Disagree	Agree	Disagree
584	Parents	41	40-59 Years	female	female	Businessman	islam	Secondary level	In marital relationship	married	joint	20000	5000-20000	paka	yes	yes	yes	yes	yes	yes	yes	yes	no	no	no	no	yes	yes	Pukka, Semipukka	Yes	No	No	No	No	Yes	Yes	0.13	395.5	Lower Middle Class	Agree	Agree	Agree	Agree	Agree	Agree	Disagree	Disagree	Agree	Agree
585	Adolescent	19	10-19 Years	female		Student	islam	Higher secondary level and above	Not in marital relationship	unmarried	nuclear	25000	21000-49000	paka	yes	yes	yes	yes	yes	yes	yes	yes	no	no	yes	no	yes	yes	Pukka, Semipukka	Yes	No	No	Yes	No	Yes	Yes	0.37	535.5	Middle Class	Agree	Disagree	Agree	Agree	Agree	Agree	Disagree	Disagree	Agree	Agree
586	Parents	40	40-59 Years	female	male	Homemaker	islam	Secondary level	In marital relationship	married	nuclear	25000	21000-49000	paka	yes	yes	yes	yes	yes	yes	yes	yes	no	no	yes	no	yes	yes	Pukka, Semipukka	Yes	No	No	Yes	No	Yes	Yes	0.37	535.5	Middle Class	Agree	Agree	Agree	Agree	Agree	Agree	Agree	Disagree	Agree	Agree
587	Adolescent	15	10-19 Years	male		Student	islam	Secondary level	Not in marital relationship	unmarried	nuclear	15000	5000-20000	semipaka	yes	yes	yes	yes	yes	yes	yes	yes	yes	no	yes	no	yes	yes	Pukka, Semipukka	Yes	Yes	No	Yes	No	Yes	Yes	0.42	575	Middle Class	Agree	Agree	Agree	Agree	Agree	Disagree	Agree	Disagree	Agree	Agree
588	Parents	46	40-59 Years	female	female	Homemaker	islam	Primary level	In marital relationship	married	nuclear	15000	5000-20000	semipaka	yes	yes	yes	yes	yes	yes	yes	yes	yes	no	yes	no	yes	yes	Pukka, Semipukka	Yes	Yes	No	Yes	No	Yes	Yes	0.42	575	Middle Class	Agree	Agree	Agree	Agree	Agree	Agree	Agree	Disagree	Agree	Agree
589	Adolescent	14	10-19 Years	female		Student	islam	Secondary level	Not in marital relationship	unmarried	nuclear	20000	5000-20000	semipaka	yes	yes	yes	yes	yes	yes	yes	yes	yes	yes	yes	yes	yes	no	Pukka, Semipukka	Yes	Yes	Yes	Yes	Yes	Yes	No	0.23	510.5	Middle Class	Agree	Agree	Agree	Agree	Agree	Agree	Disagree	Disagree	Agree	Agree
590	Parents	36	20-39 years	female	female	Homemaker	islam	Secondary level	In marital relationship	married	nuclear	20000	5000-20000	semipaka	yes	yes	yes	yes	yes	yes	yes	yes	yes	yes	yes	yes	yes	no	Pukka, Semipukka	Yes	Yes	Yes	Yes	Yes	Yes	No	0.23	510.5	Middle Class	Agree	Agree	Agree	Agree	Agree	Agree	Disagree	Agree	Agree	Agree
591	Adolescent	18	10-19 Years	female		Student	islam	Secondary level	Not in marital relationship	unmarried	nuclear	20000	5000-20000	semipaka	yes	yes	yes	yes	yes	yes	yes	yes	no	no	yes	no	yes	yes	Pukka, Semipukka	Yes	No	No	Yes	No	Yes	Yes	0.37	535.5	Middle Class	Agree	Agree	Agree	Agree	Agree	Agree	Disagree	Disagree	Agree	Agree
595	Adolescent	16	10-19 Years	male		Student	islam	Higher secondary level and above	Not in marital relationship	unmarried	nuclear	25000	21000-49000	semipaka	yes	yes	yes	yes	yes	yes	yes	yes	yes	no	yes	yes	yes	yes	Pukka, Semipukka	Yes	Yes	No	Yes	Yes	Yes	Yes	0.93	984.5	Rich	Agree	Disagree	Disagree	Agree	Agree	Disagree	Disagree	Disagree	Agree	Disagree
597	Adolescent	17	10-19 Years	male		Student	islam	Higher secondary level and above	Not in marital relationship	unmarried	nuclear	20000	5000-20000	semipaka	yes	yes	yes	yes	yes	yes	yes	yes	no	no	yes	yes	yes	yes	Pukka, Semipukka	Yes	No	No	Yes	Yes	Yes	Yes	0.88	866	Rich	Agree	Agree	Agree	Agree	Agree	Agree	Disagree	Disagree	Agree	Agree
598	Parents	38	20-39 years	male	male	Businessman	islam	Secondary level	In marital relationship	married	nuclear	20000	5000-20000	semipaka	yes	yes	yes	yes	yes	yes	yes	yes	no	no	yes	yes	yes	yes	Pukka, Semipukka	Yes	No	No	Yes	Yes	Yes	Yes	0.88	866	Rich	Agree	Agree	Agree	Agree	Agree	Agree	Disagree	Disagree	Agree	Agree
599	Adolescent	13	10-19 Years	male		Student	islam	Secondary level	Not in marital relationship	unmarried	nuclear	30000	21000-49000	semipaka	yes	yes	yes	yes	yes	yes	yes	yes	no	no	yes	yes	yes	yes	Pukka, Semipukka	Yes	No	No	Yes	Yes	Yes	Yes	0.88	866	Rich	Agree	Agree	Agree	Agree	Agree	Agree	Disagree	Agree	Agree	Agree
600	Parents	40	40-59 Years	female	male	Homemaker	islam	Primary level	In marital relationship	married	nuclear	30000	21000-49000	semipaka	yes	yes	yes	yes	yes	yes	yes	yes	no	no	yes	yes	yes	yes	Pukka, Semipukka	Yes	No	No	Yes	Yes	Yes	Yes	0.88	866	Rich	Agree	Agree	Agree	Agree	Agree	Agree	Disagree	Disagree	Agree	Agree
601	Adolescent	16	10-19 Years	male		Student	islam	Higher secondary level and above	Not in marital relationship	unmarried	joint	25000	21000-49000	semipaka	yes	yes	yes	yes	yes	yes	yes	yes	yes	no	yes	yes	yes	yes	Pukka, Semipukka	Yes	Yes	No	Yes	Yes	Yes	Yes	0.93	984.5	Rich	Agree	Agree	Agree	Agree	Agree	Agree	Disagree	Disagree	Agree	Agree
602	Parents	42	40-59 Years	male	female	Farmers and day labourers	islam	Secondary level	In marital relationship	married	joint	25000	21000-49000	semipaka	yes	yes	yes	yes	yes	yes	yes	yes	yes	no	yes	yes	yes	yes	Pukka, Semipukka	Yes	Yes	No	Yes	Yes	Yes	Yes	0.93	984.5	Rich	Agree	Agree	Agree	Agree	Agree	Agree	Disagree	Disagree	Agree	Agree
604	Parents	38	20-39 years	female	female	Homemaker	islam	Secondary level	In marital relationship	married	nuclear	20000	5000-20000	semipaka	yes	yes	yes	yes	yes	yes	yes	yes	no	no	yes	yes	yes	yes	Pukka, Semipukka	Yes	No	No	Yes	Yes	Yes	Yes	0.88	866	Rich	Agree	Agree	Agree	Agree	Agree	Agree	Disagree	Disagree	Agree	Agree
605	Adolescent	15	10-19 Years	female		Student	islam	Secondary level	Not in marital relationship	unmarried	nuclear	40000	21000-49000	paka	yes	yes	yes	yes	yes	yes	yes	yes	yes	no	yes	yes	yes	yes	Pukka, Semipukka	Yes	Yes	No	Yes	Yes	Yes	Yes	0.93	984.5	Rich	Agree	Agree	Agree	Agree	Agree	Agree	Disagree	Disagree	Agree	Agree
608	Parents	36	20-39 years	female	female	Homemaker	islam	Secondary level	In marital relationship	married	nuclear	30000	21000-49000	paka	yes	yes	yes	yes	yes	yes	yes	yes	no	no	yes	yes	yes	yes	Pukka, Semipukka	Yes	No	No	Yes	Yes	Yes	Yes	0.88	866	Rich	Agree	Agree	Agree	Agree	Agree	Disagree	Disagree	Agree	Agree	Agree
609	Adolescent	15	10-19 Years	female		Student	islam	Secondary level	Not in marital relationship	unmarried	nuclear	25000	21000-49000	semipaka	yes	yes	yes	yes	yes	yes	yes	yes	no	no	yes	yes	yes	yes	Pukka, Semipukka	Yes	No	No	Yes	Yes	Yes	Yes	0.88	866	Rich	Agree	Agree	Agree	Agree	Agree	Agree	Disagree	Disagree	Agree	Agree
610	Parents	36	20-39 years	female	female	Homemaker	islam	Higher secondary level and above	In marital relationship	married	nuclear	25000	21000-49000	semipaka	yes	yes	yes	yes	yes	yes	yes	yes	no	no	yes	yes	yes	yes	Pukka, Semipukka	Yes	No	No	Yes	Yes	Yes	Yes	0.88	866	Rich	Agree	Agree	Agree	Agree	Agree	Agree	Disagree	Disagree	Agree	Agree
611	Adolescent	16	10-19 Years	female		Student	islam	Higher secondary level and above	Not in marital relationship	unmarried	nuclear	20000	5000-20000	paka	yes	yes	yes	yes	yes	yes	yes	yes	no	no	yes	yes	yes	yes	Pukka, Semipukka	Yes	No	No	Yes	Yes	Yes	Yes	0.88	866	Rich	Agree	Agree	Disagree	Agree	Agree	Disagree	Disagree	Disagree	Agree	Agree
612	Parents	38	20-39 years	female	female	Homemaker	islam	Secondary level	In marital relationship	married	nuclear	20000	5000-20000	paka	yes	yes	yes	yes	yes	yes	yes	yes	no	no	yes	yes	yes	yes	Pukka, Semipukka	Yes	No	No	Yes	Yes	Yes	Yes	0.88	866	Rich	Agree	Agree	Agree	Agree	Agree	Agree	Disagree	Disagree	Agree	Agree
613	Adolescent	14	10-19 Years	female		Student	islam	Secondary level	Not in marital relationship	unmarried	nuclear	40000	21000-49000	paka	yes	yes	yes	yes	yes	yes	yes	yes	no	no	yes	yes	yes	yes	Pukka, Semipukka	Yes	No	No	Yes	Yes	Yes	Yes	0.88	866	Rich	Agree	Agree	Agree	Agree	Agree	Agree	Disagree	Disagree	Agree	Agree
614	Parents	36	20-39 years	female	male	Homemaker	islam	Secondary level	In marital relationship	married	nuclear	40000	21000-49000	paka	yes	yes	yes	yes	yes	yes	yes	yes	no	no	yes	yes	yes	yes	Pukka, Semipukka	Yes	No	No	Yes	Yes	Yes	Yes	0.88	866	Rich	Agree	Agree	Agree	Agree	Agree	Agree	Disagree	Disagree	Agree	Agree
615	Adolescent	17	10-19 Years	male		Student	islam	Higher secondary level and above	Not in marital relationship	unmarried	nuclear	30000	21000-49000	semipaka	yes	yes	yes	yes	yes	yes	yes	yes	no	no	yes	yes	yes	yes	Pukka, Semipukka	Yes	No	No	Yes	Yes	Yes	Yes	0.88	866	Rich	Agree	Agree	Agree	Agree	Agree	Agree	Disagree	Disagree	Agree	Agree
616	Parents	36	20-39 years	female	male	Homemaker	islam	Secondary level	In marital relationship	married	nuclear	30000	21000-49000	semipaka	yes	yes	yes	yes	yes	yes	yes	yes	no	no	yes	yes	yes	yes	Pukka, Semipukka	Yes	No	No	Yes	Yes	Yes	Yes	0.88	866	Rich	Agree	Agree	Agree	Agree	Agree	Agree	Disagree	Disagree	Agree	Agree
617	Adolescent	18	10-19 Years	male		Student	islam	Higher secondary level and above	Not in marital relationship	unmarried	nuclear	30000	21000-49000	semipaka	yes	yes	yes	yes	yes	yes	yes	yes	no	no	yes	yes	yes	yes	Pukka, Semipukka	Yes	No	No	Yes	Yes	Yes	Yes	0.88	866	Rich	Agree	Agree	Agree	Agree	Agree	Agree	Disagree	Disagree	Agree	Agree
618	Parents	34	20-39 years	female	male	Homemaker	islam	Secondary level	In marital relationship	married	nuclear	30000	21000-49000	semipaka	yes	yes	yes	yes	yes	yes	yes	yes	no	no	yes	yes	yes	yes	Pukka, Semipukka	Yes	No	No	Yes	Yes	Yes	Yes	0.88	866	Rich	Agree	Agree	Agree	Agree	Agree	Agree	Disagree	Disagree	Agree	Agree
619	Adolescent	18	10-19 Years	male		Student	islam	Higher secondary level and above	Not in marital relationship	unmarried	nuclear	30000	21000-49000	paka	yes	yes	yes	yes	yes	yes	yes	yes	no	no	yes	yes	yes	yes	Pukka, Semipukka	Yes	No	No	Yes	Yes	Yes	Yes	0.88	866	Rich	Agree	Agree	Agree	Agree	Agree	Agree	Disagree	Disagree	Agree	Agree
622	Parents	38	20-39 years	female	female	Homemaker	sanatan	Secondary level	In marital relationship	married	nuclear	20000	5000-20000	semipaka	yes	yes	yes	yes	yes	yes	yes	yes	no	no	yes	yes	yes	yes	Pukka, Semipukka	Yes	No	No	Yes	Yes	Yes	Yes	0.88	866	Rich	Agree	Agree	Agree	Agree	Agree	Agree	Disagree	Disagree	Agree	Agree
626	Parents	40	40-59 Years	male	female	Serivce holder	sanatan	Secondary level	In marital relationship	married	nuclear	15000	5000-20000	semipaka	yes	yes	yes	yes	yes	yes	yes	yes	no	no	yes	yes	yes	yes	Pukka, Semipukka	Yes	No	No	Yes	Yes	Yes	Yes	0.88	866	Rich	Agree	Agree	Agree	Agree	Agree	Agree	Disagree	Disagree	Agree	Agree
627	Adolescent	17	10-19 Years	female		Student	sanatan	Higher secondary level and above	Not in marital relationship	unmarried	nuclear	25000	21000-49000	semipaka	yes	yes	yes	yes	yes	yes	yes	yes	no	no	yes	yes	yes	yes	Pukka, Semipukka	Yes	No	No	Yes	Yes	Yes	Yes	0.88	866	Rich	Agree	Agree	Agree	Agree	Agree	Agree	Disagree	Disagree	Agree	Agree
629	Adolescent	14	10-19 Years	female		Student	sanatan	Secondary level	Not in marital relationship	unmarried	nuclear	12000	5000-20000	semipaka	yes	yes	yes	yes	yes	yes	yes	yes	yes	no	yes	no	yes	yes	Pukka, Semipukka	Yes	Yes	No	Yes	No	Yes	Yes	0.42	575	Middle Class	Agree	Disagree	Disagree	Agree	Agree	Disagree	Disagree	Disagree	Agree	Agree
632	Parents	36	20-39 years	female	female	Homemaker	sanatan	Secondary level	In marital relationship	married	nuclear	30000	21000-49000	semipaka	yes	yes	yes	yes	yes	yes	yes	yes	no	no	yes	yes	yes	no	Pukka, Semipukka	Yes	No	No	Yes	Yes	Yes	No	0.17	456.5	Middle Class	Agree	Disagree	Agree	Agree	Agree	Disagree	Disagree	Disagree	Agree	Agree
633	Adolescent	15	10-19 Years	female		Student	sanatan	Secondary level	Not in marital relationship	unmarried	nuclear	20000	5000-20000	paka	yes	yes	yes	yes	yes	yes	yes	yes	no	no	yes	yes	yes	no	Pukka, Semipukka	Yes	No	No	Yes	Yes	Yes	No	0.17	456.5	Middle Class	Agree	Agree	Disagree	Agree	Agree	Disagree	Agree	Disagree	Agree	Agree
634	Parents	45	40-59 Years	female	female	Homemaker	sanatan	Secondary level	In marital relationship	married	nuclear	20000	5000-20000	semipaka	yes	yes	yes	yes	yes	yes	yes	yes	no	no	yes	yes	yes	yes	Pukka, Semipukka	Yes	No	No	Yes	Yes	Yes	Yes	0.88	866	Rich	Agree	Agree	Agree	Agree	Agree	Agree	Disagree	Disagree	Agree	Agree
635	Adolescent	15	10-19 Years	female		Student	sanatan	Secondary level	Not in marital relationship	unmarried	nuclear	25000	21000-49000	semipaka	yes	yes	yes	yes	yes	yes	yes	yes	no	no	yes	yes	yes	yes	Pukka, Semipukka	Yes	No	No	Yes	Yes	Yes	Yes	0.88	866	Rich	Agree	Agree	Agree	Agree	Agree	Agree	Disagree	Disagree	Agree	Agree
636	Parents	32	20-39 years	female	male	Homemaker	sanatan	Primary level	In marital relationship	married	nuclear	25000	21000-49000	semipaka	yes	yes	yes	yes	yes	yes	yes	yes	no	no	yes	yes	yes	yes	Pukka, Semipukka	Yes	No	No	Yes	Yes	Yes	Yes	0.88	866	Rich	Agree	Agree	Agree	Agree	Agree	Disagree	Disagree	Disagree	Agree	Agree
637	Adolescent	16	10-19 Years	male		Student	islam	Higher secondary level and above	Not in marital relationship	unmarried	nuclear	40000	21000-49000	semipaka	yes	yes	yes	yes	yes	yes	yes	yes	yes	no	no	yes	yes	yes	Pukka, Semipukka	Yes	Yes	No	No	Yes	Yes	Yes	0.69	776	Upper Middle class	Agree	Agree	Agree	Agree	Agree	Agree	Disagree	Disagree	Agree	Agree
640	Parents	36	20-39 years	female	female	Homemaker	islam	Secondary level	In marital relationship	married	nuclear	30000	21000-49000	semipaka	yes	yes	yes	yes	yes	yes	yes	yes	no	no	yes	yes	yes	yes	Pukka, Semipukka	Yes	No	No	Yes	Yes	Yes	Yes	0.88	866	Rich	Agree	Agree	Agree	Agree	Agree	Agree	Disagree	Disagree	Agree	Agree
641	Adolescent	18	10-19 Years	female		Student	islam	Secondary level	Not in marital relationship	unmarried	nuclear	15000	5000-20000	semipaka	yes	yes	yes	yes	yes	yes	yes	yes	no	no	yes	yes	yes	yes	Pukka, Semipukka	Yes	No	No	Yes	Yes	Yes	Yes	0.88	866	Rich	Agree	Agree	Agree	Agree	Agree	Agree	Disagree	Disagree	Agree	Agree
643	Adolescent	13	10-19 Years	female		Student	sanatan	Primary level	Not in marital relationship	unmarried	nuclear	40000	21000-49000	semipaka	yes	yes	yes	yes	yes	yes	yes	yes	yes	no	yes	yes	yes	yes	Pukka, Semipukka	Yes	Yes	No	Yes	Yes	Yes	Yes	0.93	984.5	Rich	Agree	Agree	Agree	Agree	Agree	Agree	Disagree	Disagree	Agree	Agree
644	Parents	42	40-59 Years	male	male	Businessman	sanatan	Secondary level	In marital relationship	married	nuclear	40000	21000-49000	semipaka	yes	yes	yes	yes	yes	yes	yes	yes	yes	no	yes	yes	yes	yes	Pukka, Semipukka	Yes	Yes	No	Yes	Yes	Yes	Yes	0.93	984.5	Rich	Agree	Agree	Agree	Agree	Agree	Agree	Disagree	Disagree	Agree	Agree
646	Parents	48	40-59 Years	male	female	Businessman	sanatan	No formal education	In marital relationship	married	nuclear	30000	21000-49000	semipaka	yes	yes	yes	yes	yes	yes	yes	yes	no	no	yes	yes	yes	yes	Pukka, Semipukka	Yes	No	No	Yes	Yes	Yes	Yes	0.88	866	Rich	Agree	Agree	Agree	Agree	Agree	Agree	Disagree	Disagree	Agree	Agree
647	Adolescent	14	10-19 Years	female		Student	sanatan	Secondary level	Not in marital relationship	unmarried	nuclear	25000	21000-49000	semipaka	yes	yes	yes	yes	yes	yes	yes	yes	no	no	yes	yes	yes	yes	Pukka, Semipukka	Yes	No	No	Yes	Yes	Yes	Yes	0.88	866	Rich	Agree	Agree	Disagree	Agree	Agree	Agree	Disagree	Disagree	Agree	Agree
648	Parents	36	20-39 years	female	female	Homemaker	sanatan	Primary level	In marital relationship	married	nuclear	25000	21000-49000	semipaka	yes	yes	yes	yes	yes	yes	yes	yes	no	no	yes	no	yes	yes	Pukka, Semipukka	Yes	No	No	Yes	No	Yes	Yes	0.37	535.5	Middle Class	Agree	Agree	Agree	Agree	Agree	Agree	Disagree	Disagree	Agree	Agree
650	Parents	36	20-39 years	female	female	Homemaker	sanatan	Secondary level	In marital relationship	married	nuclear	30000	21000-49000	semipaka	yes	yes	yes	yes	yes	yes	yes	yes	no	yes	yes	yes	yes	yes	Pukka, Semipukka	Yes	No	Yes	Yes	Yes	Yes	Yes	0.89	938	Rich	Agree	Agree	Agree	Agree	Agree	Agree	Disagree	Disagree	Agree	Agree
655	Adolescent	16	10-19 Years	female		Student	sanatan	Higher secondary level and above	Not in marital relationship	unmarried	nuclear	20000	5000-20000	semipaka	yes	yes	yes	yes	yes	yes	yes	yes	yes	no	yes	yes	yes	yes	Pukka, Semipukka	Yes	Yes	No	Yes	Yes	Yes	Yes	0.93	984.5	Rich	Agree	Agree	Agree	Agree	Agree	Agree	Disagree	Disagree	Agree	Agree
656	Parents	34	20-39 years	female	female	Homemaker	sanatan	Secondary level	In marital relationship	married	nuclear	20000	5000-20000	semipaka	yes	yes	yes	yes	yes	yes	yes	yes	yes	no	yes	yes	yes	yes	Pukka, Semipukka	Yes	Yes	No	Yes	Yes	Yes	Yes	0.93	984.5	Rich	Agree	Agree	Agree	Agree	Agree	Agree	Disagree	Disagree	Agree	Agree
657	Adolescent	13	10-19 Years	female		Student	islam	Primary level	Not in marital relationship	unmarried	nuclear	20000	5000-20000	semipaka	yes	yes	yes	yes	yes	yes	yes	yes	no	no	yes	no	yes	no	Pukka, Semipukka	Yes	No	No	Yes	No	Yes	No	-0.33	259.5	Lower Middle Class	Agree	Disagree	Agree	Agree	Agree	Agree	Disagree	Disagree	Disagree	Agree
658	Parents	40	40-59 Years	female	male	Homemaker	islam	Secondary level	In marital relationship	married	nuclear	20000	5000-20000	semipaka	yes	yes	yes	yes	yes	yes	yes	yes	no	no	yes	no	yes	no	Pukka, Semipukka	Yes	No	No	Yes	No	Yes	No	-0.33	259.5	Lower Middle Class	Agree	Disagree	Agree	Agree	Agree	Agree	Disagree	Disagree	Agree	Agree
659	Adolescent	17	10-19 Years	male		Student	islam	Secondary level	Not in marital relationship	unmarried	nuclear	15000	5000-20000	semipaka	yes	yes	yes	yes	yes	yes	yes	yes	yes	no	no	no	yes	no	Pukka, Semipukka	Yes	Yes	No	No	No	Yes	No	-0.53	233.5	Lower Middle Class	Agree	Disagree	Agree	Agree	Agree	Agree	Agree	Disagree	Agree	Agree
660	Parents	35	20-39 years	female	male	Homemaker	islam	Secondary level	In marital relationship	married	nuclear	15000	5000-20000	semipaka	yes	yes	yes	yes	yes	yes	yes	yes	yes	no	no	no	yes	no	Pukka, Semipukka	Yes	Yes	No	No	No	Yes	No	-0.53	233.5	Lower Middle Class	Agree	Disagree	Agree	Agree	Agree	Agree	Disagree	Disagree	Agree	Agree
662	Parents	30	20-39 years	female	male	Homemaker	islam	Primary level	In marital relationship	married	nuclear	20000	5000-20000	semipaka	yes	yes	yes	yes	yes	yes	yes	yes	yes	no	yes	no	yes	no	Pukka, Semipukka	Yes	Yes	No	Yes	No	Yes	No	-0.28	271.5	Lower Middle Class	Agree	Agree	Agree	Agree	Agree	Agree	Disagree	Disagree	Agree	Agree
663	Adolescent	18	10-19 Years	male		Student	islam	Secondary level	Not in marital relationship	unmarried	nuclear	25000	21000-49000	semipaka	yes	yes	yes	yes	yes	yes	yes	yes	yes	no	yes	yes	yes	yes	Pukka, Semipukka	Yes	Yes	No	Yes	Yes	Yes	Yes	0.93	984.5	Rich	Agree	Disagree	Agree	Agree	Agree	Agree	Disagree	Disagree	Agree	Agree
664	Parents	35	20-39 years	female	male	Homemaker	islam	Secondary level	In marital relationship	married	nuclear	25000	21000-49000	semipaka	yes	yes	yes	yes	yes	yes	yes	yes	yes	no	yes	yes	yes	yes	Pukka, Semipukka	Yes	Yes	No	Yes	Yes	Yes	Yes	0.93	984.5	Rich	Agree	Agree	Agree	Agree	Agree	Agree	Disagree	Disagree	Agree	Agree
665	Adolescent	15	10-19 Years	male		Student	islam	Secondary level	Not in marital relationship	unmarried	nuclear	20000	5000-20000	semipaka	yes	yes	yes	yes	yes	yes	yes	yes	yes	no	yes	yes	yes	yes	Pukka, Semipukka	Yes	Yes	No	Yes	Yes	Yes	Yes	0.93	984.5	Rich	Agree	Disagree	Agree	Agree	Agree	Agree	Disagree	Disagree	Agree	Agree
666	Parents	37	20-39 years	female	male	Homemaker	islam	Secondary level	In marital relationship	married	nuclear	20000	5000-20000	semipaka	yes	yes	yes	yes	yes	yes	yes	yes	yes	no	yes	yes	yes	yes	Pukka, Semipukka	Yes	Yes	No	Yes	Yes	Yes	Yes	0.93	984.5	Rich	Agree	Disagree	Agree	Disagree	Agree	Agree	Disagree	Disagree	Agree	Agree
667	Adolescent	15	10-19 Years	male		Student	islam	Secondary level	Not in marital relationship	unmarried	nuclear	20000	5000-20000	semipaka	yes	yes	yes	yes	yes	yes	yes	yes	yes	no	yes	yes	yes	yes	Pukka, Semipukka	Yes	Yes	No	Yes	Yes	Yes	Yes	0.93	984.5	Rich	Agree	Agree	Agree	Disagree	Agree	Agree	Disagree	Disagree	Agree	Agree
668	Parents	40	40-59 Years	female	male	Homemaker	islam	Secondary level	In marital relationship	married	nuclear	20000	5000-20000	semipaka	yes	yes	yes	yes	yes	yes	yes	yes	yes	no	yes	yes	yes	yes	Pukka, Semipukka	Yes	Yes	No	Yes	Yes	Yes	Yes	0.93	984.5	Rich	Agree	Disagree	Agree	Agree	Agree	Agree	Disagree	Disagree	Agree	Agree
670	Parents	33	20-39 years	female	male	Homemaker	islam	Secondary level	In marital relationship	married	nuclear	20000	5000-20000	semipaka	yes	yes	yes	yes	yes	yes	yes	yes	yes	no	yes	no	yes	yes	Pukka, Semipukka	Yes	Yes	No	Yes	No	Yes	Yes	0.42	575	Middle Class	Agree	Agree	Agree	Agree	Disagree	Agree	Agree	Disagree	Agree	Agree
671	Adolescent	15	10-19 Years	male		Student	islam	Secondary level	Not in marital relationship	unmarried	nuclear	15000	5000-20000	semipaka	yes	yes	yes	yes	yes	yes	yes	yes	yes	no	yes	yes	no	no	Pukka, Semipukka	Yes	Yes	No	Yes	Yes	No	No	-0.82	206.5	Lower Middle Class	Agree	Agree	Agree	Agree	Agree	Agree	Disagree	Disagree	Agree	Agree
672	Parents	30	20-39 years	female	male	Homemaker	islam	Primary level	In marital relationship	married	nuclear	15000	5000-20000	semipaka	yes	yes	yes	yes	yes	yes	yes	yes	yes	no	yes	yes	no	no	Pukka, Semipukka	Yes	Yes	No	Yes	Yes	No	No	-0.82	206.5	Lower Middle Class	Agree	Agree	Agree	Agree	Agree	Agree	Disagree	Disagree	Agree	Agree
673	Adolescent	14	10-19 Years	male		Student	islam	Secondary level	Not in marital relationship	unmarried	nuclear	15000	5000-20000	semipaka	yes	yes	yes	yes	yes	yes	yes	yes	yes	no	yes	yes	no	no	Pukka, Semipukka	Yes	Yes	No	Yes	Yes	No	No	-0.82	206.5	Lower Middle Class	Agree	Agree	Agree	Agree	Agree	Agree	Disagree	Disagree	Agree	Agree
674	Parents	45	40-59 Years	male	female	Farmers and day labourers	islam	Secondary level	In marital relationship	married	nuclear	15000	5000-20000	semipaka	yes	yes	yes	yes	yes	yes	yes	yes	yes	no	yes	yes	no	no	Pukka, Semipukka	Yes	Yes	No	Yes	Yes	No	No	-0.82	206.5	Lower Middle Class	Agree	Agree	Agree	Agree	Agree	Agree	Disagree	Disagree	Agree	Agree
675	Adolescent	14	10-19 Years	female		Student	islam	Secondary level	Not in marital relationship	unmarried	nuclear	20000	5000-20000	semipaka	yes	yes	yes	yes	yes	yes	yes	yes	no	no	yes	no	no	no	Pukka, Semipukka	Yes	No	No	Yes	No	No	No	-1.38	125.5	Poor	Agree	Disagree	Agree	Agree	Agree	Agree	Agree	Disagree	Agree	Agree
677	Adolescent	13	10-19 Years	female		Student	islam	Secondary level	Not in marital relationship	unmarried	nuclear	20000	5000-20000	semipaka	yes	yes	yes	yes	yes	yes	yes	yes	no	no	yes	no	yes	no	Pukka, Semipukka	Yes	No	No	Yes	No	Yes	No	-0.33	259.5	Lower Middle Class	Agree	Disagree	Agree	Agree	Agree	Agree	Disagree	Disagree	Agree	Agree
678	Parents	34	20-39 years	female	male	Homemaker	islam	Secondary level	In marital relationship	married	nuclear	20000	5000-20000	semipaka	yes	yes	yes	yes	yes	yes	yes	yes	no	no	yes	no	yes	no	Pukka, Semipukka	Yes	No	No	Yes	No	Yes	No	-0.33	259.5	Lower Middle Class	Agree	Agree	Agree	Agree	Agree	Agree	Disagree	Disagree	Agree	Agree
679	Adolescent	18	10-19 Years	male		Student	islam	Secondary level	Not in marital relationship	unmarried	nuclear	15000	5000-20000	semipaka	yes	yes	yes	yes	yes	yes	yes	yes	no	no	yes	yes	yes	yes	Pukka, Semipukka	Yes	No	No	Yes	Yes	Yes	Yes	0.88	866	Rich	Agree	Agree	Agree	Agree	Agree	Agree	Disagree	Disagree	Agree	Agree
680	Parents	40	40-59 Years	female	female	Homemaker	islam	Secondary level	In marital relationship	married	nuclear	15000	5000-20000	semipaka	yes	yes	yes	yes	yes	yes	yes	yes	no	no	yes	yes	yes	yes	Pukka, Semipukka	Yes	No	No	Yes	Yes	Yes	Yes	0.88	866	Rich	Agree	Agree	Agree	Agree	Agree	Agree	Agree	Disagree	Agree	Disagree
681	Adolescent	14	10-19 Years	female		Student	islam	Secondary level	Not in marital relationship	unmarried	nuclear	20000	5000-20000	semipaka	yes	yes	yes	yes	yes	yes	yes	yes	yes	no	yes	yes	yes	yes	Pukka, Semipukka	Yes	Yes	No	Yes	Yes	Yes	Yes	0.93	984.5	Rich	Agree	Disagree	Agree	Agree	Agree	Agree	Disagree	Disagree	Agree	Agree
683	Adolescent	13	10-19 Years	female		Student	islam	Secondary level	Not in marital relationship	unmarried	nuclear	20000	5000-20000	semipaka	yes	yes	yes	yes	yes	yes	yes	yes	yes	no	yes	yes	yes	yes	Pukka, Semipukka	Yes	Yes	No	Yes	Yes	Yes	Yes	0.93	984.5	Rich	Agree	Agree	Agree	Agree	Agree	Agree	Disagree	Disagree	Agree	Agree
684	Parents	35	20-39 years	female	female	Homemaker	islam	Secondary level	In marital relationship	married	nuclear	20000	5000-20000	semipaka	yes	yes	yes	yes	yes	yes	yes	yes	yes	no	yes	yes	yes	yes	Pukka, Semipukka	Yes	Yes	No	Yes	Yes	Yes	Yes	0.93	984.5	Rich	Agree	Agree	Agree	Agree	Agree	Agree	Agree	Disagree	Agree	Agree
685	Adolescent	19	10-19 Years	male		Student	islam	Secondary level	Not in marital relationship	unmarried	nuclear	25000	21000-49000	semipaka	yes	yes	yes	yes	yes	yes	yes	yes	no	no	yes	no	yes	yes	Pukka, Semipukka	Yes	No	No	Yes	No	Yes	Yes	0.37	535.5	Middle Class	Agree	Agree	Agree	Agree	Agree	Agree	Disagree	Disagree	Agree	Agree
686	Parents	48	40-59 Years	female	male	Homemaker	islam	Secondary level	In marital relationship	married	nuclear	25000	21000-49000	semipaka	yes	yes	yes	yes	yes	yes	yes	yes	no	no	yes	no	yes	yes	Pukka, Semipukka	Yes	No	No	Yes	No	Yes	Yes	0.37	535.5	Middle Class	Agree	Agree	Agree	Agree	Agree	Agree	Disagree	Disagree	Agree	Agree
687	Adolescent	12	10-19 Years	female		Student	islam	Secondary level	Not in marital relationship	unmarried	nuclear	20000	5000-20000	semipaka	yes	yes	yes	yes	yes	yes	yes	yes	no	no	no	no	yes	yes	Pukka, Semipukka	Yes	No	No	No	No	Yes	Yes	0.13	395.5	Lower Middle Class	Agree	Disagree	Agree	Agree	Agree	Agree	Disagree	Disagree	Agree	Agree
688	Parents	32	20-39 years	female	female	Homemaker	islam	Secondary level	In marital relationship	married	nuclear	20000	5000-20000	semipaka	yes	yes	yes	yes	yes	yes	yes	yes	no	no	no	no	yes	yes	Pukka, Semipukka	Yes	No	No	No	No	Yes	Yes	0.13	395.5	Lower Middle Class	Agree	Agree	Agree	Agree	Agree	Agree	Disagree	Disagree	Agree	Agree
689	Adolescent	14	10-19 Years	female		Student	islam	Secondary level	Not in marital relationship	unmarried	nuclear	25000	21000-49000	semipaka	yes	yes	yes	yes	yes	yes	yes	yes	no	no	yes	no	yes	yes	Pukka, Semipukka	Yes	No	No	Yes	No	Yes	Yes	0.37	535.5	Middle Class	Agree	Agree	Agree	Agree	Agree	Agree	Agree	Disagree	Agree	Agree
690	Parents	35	20-39 years	female	female	Homemaker	islam	Secondary level	In marital relationship	married	nuclear	25000	21000-49000	semipaka	yes	yes	yes	yes	yes	yes	yes	yes	no	no	yes	no	yes	yes	Pukka, Semipukka	Yes	No	No	Yes	No	Yes	Yes	0.37	535.5	Middle Class	Agree	Agree	Agree	Agree	Agree	Agree	Agree	Disagree	Agree	Agree
691	Adolescent	15	10-19 Years	male		Student	islam	Secondary level	Not in marital relationship	unmarried	nuclear	15000	5000-20000	semipaka	yes	yes	yes	yes	yes	yes	yes	yes	no	no	yes	no	yes	yes	Pukka, Semipukka	Yes	No	No	Yes	No	Yes	Yes	0.37	535.5	Middle Class	Agree	Agree	Agree	Agree	Agree	Disagree	Disagree	Disagree	Agree	Agree
693	Adolescent	19	10-19 Years	female		Student	islam	Higher secondary level and above	Not in marital relationship	unmarried	nuclear	30000	21000-49000	semipaka	yes	yes	yes	yes	yes	yes	yes	yes	yes	no	yes	no	yes	no	Pukka, Semipukka	Yes	Yes	No	Yes	No	Yes	No	-0.28	271.5	Lower Middle Class	Agree	Disagree	Agree	Agree	Agree	Agree	Agree	Disagree	Agree	Agree
694	Parents	45	40-59 Years	male	female	Businessman	islam	Secondary level	In marital relationship	married	nuclear	30000	21000-49000	semipaka	yes	yes	yes	yes	yes	yes	yes	yes	yes	no	yes	no	yes	no	Pukka, Semipukka	Yes	Yes	No	Yes	No	Yes	No	-0.28	271.5	Lower Middle Class	Agree	Disagree	Agree	Agree	Agree	Agree	Agree	Disagree	Agree	Disagree
695	Adolescent	15	10-19 Years	male		Student	islam	Secondary level	Not in marital relationship	unmarried	nuclear	25000	21000-49000	semipaka	yes	yes	yes	yes	yes	yes	yes	yes	yes	no	yes	no	yes	no	Pukka, Semipukka	Yes	Yes	No	Yes	No	Yes	No	-0.28	271.5	Lower Middle Class	Agree	Agree	Agree	Agree	Agree	Agree	Disagree	Disagree	Agree	Agree
696	Parents	38	20-39 years	female	male	Homemaker	islam	Secondary level	In marital relationship	married	nuclear	25000	21000-49000	semipaka	yes	yes	yes	yes	yes	yes	yes	yes	yes	no	yes	no	yes	no	Pukka, Semipukka	Yes	Yes	No	Yes	No	Yes	No	-0.28	271.5	Lower Middle Class	Agree	Disagree	Agree	Agree	Agree	Agree	Agree	Disagree	Agree	Agree
698	Parents	42	40-59 Years	male	female	Farmers and day labourers	islam	Secondary level	In marital relationship	married	nuclear	20000	5000-20000	semipaka	yes	yes	yes	yes	yes	yes	yes	yes	yes	no	yes	no	no	no	Pukka, Semipukka	Yes	Yes	No	Yes	No	No	No	-1.33	133.5	Poor	Agree	Agree	Agree	Agree	Agree	Agree	Disagree	Disagree	Agree	Agree
699	Adolescent	19	10-19 Years	female		Student	islam	Secondary level	Not in marital relationship	unmarried	nuclear	20000	5000-20000	semipaka	yes	yes	yes	yes	yes	yes	yes	yes	yes	no	yes	yes	yes	yes	Pukka, Semipukka	Yes	Yes	No	Yes	Yes	Yes	Yes	0.93	984.5	Rich	Agree	Disagree	Agree	Agree	Agree	Agree	Disagree	Disagree	Agree	Agree
701	Adolescent	13	10-19 Years	female		Student	islam	Primary level	Not in marital relationship	unmarried	nuclear	25000	21000-49000	semipaka	yes	yes	yes	yes	yes	yes	yes	yes	no	no	yes	yes	yes	yes	Pukka, Semipukka	Yes	No	No	Yes	Yes	Yes	Yes	0.88	866	Rich	Agree	Agree	Agree	Agree	Agree	Agree	Disagree	Disagree	Agree	Disagree
702	Parents	40	40-59 Years	female	female	Homemaker	islam	Secondary level	In marital relationship	married	nuclear	25000	21000-49000	semipaka	yes	yes	yes	yes	yes	yes	yes	yes	no	no	yes	yes	yes	yes	Pukka, Semipukka	Yes	No	No	Yes	Yes	Yes	Yes	0.88	866	Rich	Agree	Disagree	Agree	Agree	Agree	Agree	Disagree	Disagree	Agree	Agree
703	Adolescent	18	10-19 Years	male		Student	islam	Secondary level	Not in marital relationship	unmarried	nuclear	10000	5000-20000	kacha	yes	yes	yes	yes	yes	yes	yes	yes	no	no	yes	yes	yes	no	Kaccha	Yes	No	No	Yes	Yes	Yes	No	-0.36	250.5	Lower Middle Class	Agree	Agree	Agree	Agree	Agree	Agree	Disagree	Disagree	Agree	Agree
704	Parents	50	40-59 Years	male	male	Farmers and day labourers	islam	Primary level	In marital relationship	married	nuclear	10000	5000-20000	kacha	yes	yes	yes	yes	yes	yes	yes	yes	no	no	yes	yes	yes	no	Kaccha	Yes	No	No	Yes	Yes	Yes	No	-0.36	250.5	Lower Middle Class	Agree	Agree	Agree	Agree	Agree	Agree	Disagree	Disagree	Agree	Disagree
705	Adolescent	12	10-19 Years	female		Student	islam	Secondary level	Not in marital relationship	unmarried	nuclear	10000	5000-20000	semipaka	yes	yes	yes	yes	yes	yes	yes	yes	no	no	yes	no	yes	yes	Pukka, Semipukka	Yes	No	No	Yes	No	Yes	Yes	0.37	535.5	Middle Class	Agree	Disagree	Agree	Agree	Agree	Agree	Disagree	Disagree	Agree	Agree
707	Adolescent	18	10-19 Years	male		Student	sanatan	Secondary level	Not in marital relationship	unmarried	nuclear	25000	21000-49000	semipaka	yes	yes	yes	yes	yes	yes	yes	yes	no	no	yes	yes	yes	yes	Pukka, Semipukka	Yes	No	No	Yes	Yes	Yes	Yes	0.88	866	Rich	Agree	Disagree	Agree	Agree	Agree	Agree	Agree	Disagree	Agree	Disagree
708	Parents	42	40-59 Years	female	male	Homemaker	sanatan	Secondary level	In marital relationship	married	nuclear	25000	21000-49000	semipaka	yes	yes	yes	yes	yes	yes	yes	yes	no	no	yes	yes	yes	yes	Pukka, Semipukka	Yes	No	No	Yes	Yes	Yes	Yes	0.88	866	Rich	Agree	Disagree	Agree	Agree	Agree	Agree	Agree	Disagree	Agree	Agree
709	Adolescent	15	10-19 Years	male		Student	sanatan	Secondary level	Not in marital relationship	unmarried	joint	25000	21000-49000	semipaka	yes	yes	yes	yes	yes	yes	yes	yes	no	no	yes	yes	yes	yes	Pukka, Semipukka	Yes	No	No	Yes	Yes	Yes	Yes	0.88	866	Rich	Agree	Disagree	Agree	Agree	Agree	Agree	Agree	Disagree	Agree	Agree
710	Parents	35	20-39 years	female	male	Homemaker	sanatan	Secondary level	In marital relationship	married	joint	25000	21000-49000	semipaka	yes	yes	yes	yes	yes	yes	yes	yes	no	no	yes	yes	yes	yes	Pukka, Semipukka	Yes	No	No	Yes	Yes	Yes	Yes	0.88	866	Rich	Agree	Disagree	Agree	Agree	Agree	Agree	Disagree	Disagree	Agree	Disagree
711	Adolescent	14	10-19 Years	male		Student	sanatan	Secondary level	Not in marital relationship	unmarried	nuclear	25000	21000-49000	semipaka	yes	yes	yes	yes	yes	yes	yes	yes	yes	no	yes	yes	yes	yes	Pukka, Semipukka	Yes	Yes	No	Yes	Yes	Yes	Yes	0.93	984.5	Rich	Agree	Agree	Agree	Agree	Agree	Agree	Disagree	Disagree	Agree	Disagree
712	Parents	35	20-39 years	male	male	Businessman	sanatan	Secondary level	In marital relationship	married	nuclear	25000	21000-49000	semipaka	yes	yes	yes	yes	yes	yes	yes	yes	no	no	yes	yes	yes	yes	Pukka, Semipukka	Yes	No	No	Yes	Yes	Yes	Yes	0.88	866	Rich	Agree	Disagree	Disagree	Agree	Agree	Disagree	Agree	Disagree	Agree	Agree
713	Adolescent	17	10-19 Years	male		Student	sanatan	Secondary level	Not in marital relationship	unmarried	nuclear	20000	5000-20000	semipaka	yes	yes	yes	yes	yes	yes	yes	yes	yes	yes	no	yes	yes	yes	Pukka, Semipukka	Yes	Yes	Yes	No	Yes	Yes	Yes	0.69	797.5	Upper Middle class	Agree	Agree	Agree	Agree	Agree	Agree	Disagree	Disagree	Agree	Agree
714	Parents	33	20-39 years	female	male	Homemaker	sanatan	Secondary level	In marital relationship	married	nuclear	20000	5000-20000	semipaka	yes	yes	yes	yes	yes	yes	yes	yes	yes	yes	no	yes	yes	yes	Pukka, Semipukka	Yes	Yes	Yes	No	Yes	Yes	Yes	0.69	797.5	Upper Middle class	Agree	Disagree	Agree	Agree	Agree	Agree	Agree	Disagree	Agree	Disagree
715	Adolescent	16	10-19 Years	male		Student	sanatan	Secondary level	Not in marital relationship	unmarried	nuclear	20000	5000-20000	kacha	yes	yes	yes	yes	no	yes	yes	yes	yes	no	yes	no	no	no	Kaccha	No	Yes	No	Yes	No	No	No	-2.87	1.5	Poor	Agree	Disagree	Agree	Agree	Agree	Agree	Agree	Disagree	Agree	Disagree
716	Parents	37	20-39 years	female	male	Homemaker	sanatan	Secondary level	In marital relationship	married	nuclear	20000	5000-20000	kacha	yes	yes	yes	yes	no	yes	yes	yes	yes	no	yes	no	no	no	Kaccha	No	Yes	No	Yes	No	No	No	-2.87	1.5	Poor	Agree	Disagree	Disagree	Agree	Agree	Agree	Disagree	Disagree	Agree	Agree
717	Adolescent	12	10-19 Years	female		Student	sanatan	Secondary level	Not in marital relationship	unmarried	nuclear	20000	5000-20000	kacha	yes	yes	yes	yes	yes	yes	yes	yes	no	no	yes	no	yes	no	Kaccha	Yes	No	No	Yes	No	Yes	No	-0.87	192.5	Poor	Agree	Disagree	Agree	Disagree	Agree	Agree	Disagree	Disagree	Agree	Disagree
718	Parents	35	20-39 years	female	female	Homemaker	sanatan	Secondary level	In marital relationship	married	nuclear	20000	5000-20000	kacha	yes	yes	yes	yes	yes	yes	yes	yes	no	no	yes	no	yes	no	Kaccha	Yes	No	No	Yes	No	Yes	No	-0.87	192.5	Poor	Agree	Agree	Disagree	Agree	Agree	Agree	Disagree	Disagree	Agree	Disagree
719	Adolescent	14	10-19 Years	female		Student	sanatan	Secondary level	Not in marital relationship	unmarried	nuclear	15000	5000-20000	kacha	yes	yes	yes	yes	yes	yes	yes	yes	no	no	yes	no	yes	no	Kaccha	Yes	No	No	Yes	No	Yes	No	-0.87	192.5	Poor	Agree	Agree	Agree	Agree	Agree	Agree	Disagree	Disagree	Agree	Disagree
720	Parents	35	20-39 years	female	female	Homemaker	sanatan	Primary level	In marital relationship	married	nuclear	15000	5000-20000	kacha	yes	yes	yes	yes	yes	yes	yes	yes	no	no	yes	no	yes	no	Kaccha	Yes	No	No	Yes	No	Yes	No	-0.87	192.5	Poor	Agree	Agree	Agree	Agree	Agree	Agree	Agree	Disagree	Agree	Agree
721	Adolescent	16	10-19 Years	female		Student	islam	Secondary level	Not in marital relationship	unmarried	nuclear	30000	21000-49000	semipaka	yes	yes	yes	yes	yes	yes	yes	yes	no	no	no	yes	yes	no	Pukka, Semipukka	Yes	No	No	No	Yes	Yes	No	-0.07	308.5	Lower Middle Class	Agree	Agree	Agree	Agree	Agree	Agree	Disagree	Agree	Disagree	Agree
724	Parents	40	40-59 Years	female	male	Homemaker	islam	Higher secondary level and above	In marital relationship	married	nuclear	35000	21000-49000	semipaka	yes	yes	yes	yes	yes	yes	yes	yes	no	no	no	yes	yes	yes	Pukka, Semipukka	Yes	No	No	No	Yes	Yes	Yes	0.64	662	Upper Middle class	Agree	Agree	Agree	Agree	Agree	Agree	Disagree	Agree	Agree	Agree
726	Parents	30	20-39 years	female	female	Homemaker	islam	Higher secondary level and above	In marital relationship	married	joint	70000	50000 aqnd above	semipaka	yes	yes	yes	yes	yes	yes	yes	yes	no	no	yes	yes	yes	yes	Pukka, Semipukka	Yes	No	No	Yes	Yes	Yes	Yes	0.88	866	Rich	Agree	Disagree	Agree	Agree	Agree	Disagree	Agree	Disagree	Agree	Agree
727	Adolescent	18	10-19 Years	male		Student	islam	Higher secondary level and above	Not in marital relationship	unmarried	nuclear	40000	21000-49000	semipaka	yes	yes	yes	yes	yes	yes	yes	yes	no	no	yes	yes	no	no	Pukka, Semipukka	Yes	No	No	Yes	Yes	No	No	-0.87	173.5	Poor	Agree	Agree	Agree	Agree	Agree	Agree	Agree	Disagree	Agree	Agree
728	Parents	37	20-39 years	female	male	Businessman	islam	Secondary level	In marital relationship	married	nuclear	40000	21000-49000	semipaka	yes	yes	yes	yes	yes	yes	yes	yes	no	no	yes	yes	no	no	Pukka, Semipukka	Yes	No	No	Yes	Yes	No	No	-0.87	173.5	Poor	Agree	Disagree	Agree	Agree	Agree	Agree	Disagree	Disagree	Agree	Agree
730	Parents	40	40-59 Years	female	female	Homemaker	islam	Higher secondary level and above	In marital relationship	married	nuclear	70000	50000 aqnd above	semipaka	yes	yes	yes	yes	yes	yes	yes	yes	yes	no	no	yes	yes	no	Pukka, Semipukka	Yes	Yes	No	No	Yes	Yes	No	-0.02	351.5	Lower Middle Class	Agree	Agree	Agree	Agree	Agree	Agree	Disagree	Agree	Agree	Agree
732	Parents	35	20-39 years	female	male	Homemaker	islam	Primary level	In marital relationship	married	nuclear	30000	21000-49000	semipaka	yes	yes	yes	yes	yes	yes	yes	yes	no	no	no	yes	yes	yes	Pukka, Semipukka	Yes	No	No	No	Yes	Yes	Yes	0.64	662	Upper Middle class	Agree	Agree	Agree	Agree	Agree	Agree	Disagree	Disagree	Agree	Agree
733	Adolescent	16	10-19 Years	female		Student	islam	Secondary level	Not in marital relationship	unmarried	nuclear	35000	21000-49000	semipaka	yes	yes	yes	yes	yes	yes	yes	yes	no	no	no	no	yes	yes	Pukka, Semipukka	Yes	No	No	No	No	Yes	Yes	0.13	395.5	Lower Middle Class	Agree	Agree	Agree	Agree	Agree	Agree	Agree	Agree	Disagree	Agree
735	Adolescent	14	10-19 Years	female		Student	islam	Secondary level	Not in marital relationship	unmarried	nuclear	25000	21000-49000	semipaka	yes	yes	yes	yes	yes	yes	yes	yes	yes	yes	yes	no	no	no	Pukka, Semipukka	Yes	Yes	Yes	Yes	No	No	No	-1.32	143.5	Poor	Agree	Agree	Agree	Agree	Agree	Agree	Disagree	Agree	Agree	Agree
737	Adolescent	14	10-19 Years	female		Student	islam	Secondary level	Not in marital relationship	unmarried	joint	15000	5000-20000	semipaka	yes	yes	yes	yes	yes	yes	yes	yes	no	no	no	no	no	no	Pukka, Semipukka	Yes	No	No	No	No	No	No	-1.62	105.5	Poor	Agree	Disagree	Agree	Agree	Agree	Agree	Agree	Disagree	Agree	Agree
738	Parents	40	40-59 Years	female	female	Homemaker	islam	Primary level	In marital relationship	married	joint	15000	5000-20000	semipaka	yes	yes	yes	yes	yes	yes	yes	yes	no	no	no	no	no	no	Pukka, Semipukka	Yes	No	No	No	No	No	No	-1.62	105.5	Poor	Agree	Disagree	Disagree	Agree	Agree	Agree	Disagree	Disagree	Agree	Agree
739	Adolescent	13	10-19 Years	male		Student	islam	Secondary level	Not in marital relationship	unmarried	nuclear	30000	21000-49000	semipaka	yes	yes	yes	yes	no	yes	yes	yes	yes	no	no	no	yes	no	Pukka, Semipukka	No	Yes	No	No	No	Yes	No	-1.52	121.5	Poor	Agree	Disagree	Disagree	Agree	Agree	Agree	Disagree	Agree	Agree	Agree
741	Adolescent	14	10-19 Years	female		Student	islam	Secondary level	Not in marital relationship	unmarried	nuclear	25000	21000-49000	semipaka	yes	yes	yes	yes	yes	yes	yes	yes	yes	no	no	yes	yes	yes	Pukka, Semipukka	Yes	Yes	No	No	Yes	Yes	Yes	0.69	776	Upper Middle class	Disagree	Agree	Agree	Agree	Agree	Agree	Agree	Disagree	Agree	Agree
745	Adolescent	19	10-19 Years	female		Student	islam	Secondary level	Not in marital relationship	unmarried	nuclear	10000	5000-20000	semipaka	yes	yes	yes	yes	no	yes	no	no	no	no	no	no	no	no	Pukka, Semipukka	No	No	No	No	No	No	No	-2.62	21.5	Poor	Agree	Agree	Agree	Agree	Agree	Agree	Disagree	Disagree	Agree	Agree
746	Parents	42	40-59 Years	male	female	Businessman	islam	Primary level	In marital relationship	married	nuclear	10000	5000-20000	semipaka	yes	yes	yes	yes	no	yes	no	no	no	no	no	no	no	no	Pukka, Semipukka	No	No	No	No	No	No	No	-2.62	21.5	Poor	Agree	Agree	Agree	Agree	Disagree	Agree	Disagree	Disagree	Agree	Agree
747	Adolescent	13	10-19 Years	female		Student	islam	Secondary level	Not in marital relationship	unmarried	nuclear	20000	5000-20000	semipaka	yes	yes	yes	yes	no	yes	yes	yes	no	no	yes	yes	yes	yes	Pukka, Semipukka	No	No	No	Yes	Yes	Yes	Yes	-0.12	277.5	Lower Middle Class	Agree	Disagree	Agree	Agree	Agree	Agree	Disagree	Agree	Agree	Agree
749	Adolescent	17	10-19 Years	female		Student	sanatan	Secondary level	Not in marital relationship	unmarried	nuclear	25000	21000-49000	semipaka	yes	yes	yes	yes	no	yes	yes	yes	no	yes	yes	no	yes	no	Pukka, Semipukka	No	No	Yes	Yes	No	Yes	No	-1.33	139.5	Poor	Agree	Disagree	Agree	Agree	Disagree	Agree	Disagree	Agree	Agree	Agree
750	Parents	45	40-59 Years	male	female	Businessman	sanatan	Secondary level	In marital relationship	married	nuclear	25000	21000-49000	semipaka	yes	yes	yes	yes	no	yes	yes	yes	no	yes	yes	no	yes	no	Pukka, Semipukka	No	No	Yes	Yes	No	Yes	No	-1.33	139.5	Poor	Agree	Disagree	Agree	Agree	Agree	Agree	Disagree	Disagree	Disagree	Agree
751	Adolescent	13	10-19 Years	male		Student	islam	Secondary level	Not in marital relationship	unmarried	nuclear	30000	21000-49000	semipaka	yes	yes	yes	yes	yes	yes	yes	yes	yes	no	no	yes	no	no	Pukka, Semipukka	Yes	Yes	No	No	Yes	No	No	-1.07	165.5	Poor	Disagree	Agree	Agree	Agree	Agree	Agree	Agree	Agree	Disagree	Agree
752	Parents	36	20-39 years	female	male	Homemaker	islam	Secondary level	In marital relationship	married	nuclear	30000	21000-49000	semipaka	yes	yes	yes	yes	yes	yes	yes	yes	yes	no	no	yes	no	no	Pukka, Semipukka	Yes	Yes	No	No	Yes	No	No	-1.07	165.5	Poor	Agree	Agree	Agree	Agree	Agree	Agree	Disagree	Agree	Agree	Agree
753	Adolescent	12	10-19 Years	male		Student	islam	Secondary level	Not in marital relationship	unmarried	nuclear	25000	21000-49000	semipaka	yes	yes	yes	yes	yes	yes	yes	yes	no	no	no	no	yes	yes	Pukka, Semipukka	Yes	No	No	No	No	Yes	Yes	0.13	395.5	Lower Middle Class	Agree	Disagree	Agree	Agree	Agree	Agree	Disagree	Disagree	Agree	Agree
754	Parents	30	20-39 years	female	male	Homemaker	islam	Secondary level	In marital relationship	married	nuclear	25000	21000-49000	semipaka	yes	yes	yes	yes	yes	yes	yes	yes	no	no	no	no	yes	yes	Pukka, Semipukka	Yes	No	No	No	No	Yes	Yes	0.13	395.5	Lower Middle Class	Agree	Disagree	Agree	Agree	Agree	Agree	Disagree	Disagree	Agree	Agree
755	Adolescent	16	10-19 Years	female		Student	islam	Secondary level	Not in marital relationship	unmarried	nuclear	20000	5000-20000	semipaka	yes	yes	yes	yes	no	yes	no	yes	yes	yes	no	no	no	no	Pukka, Semipukka	No	Yes	Yes	No	No	No	No	-2.56	52.5	Poor	Agree	Agree	Agree	Agree	Agree	Agree	Disagree	Disagree	Agree	Agree
756	Parents	45	40-59 Years	female	female	Homemaker	islam	Secondary level	In marital relationship	married	nuclear	20000	5000-20000	semipaka	yes	yes	yes	yes	no	yes	no	yes	yes	yes	no	no	no	no	Pukka, Semipukka	No	Yes	Yes	No	No	No	No	-2.56	52.5	Poor	Agree	Agree	Agree	Agree	Agree	Agree	Disagree	Disagree	Agree	Agree
757	Adolescent	16	10-19 Years	female		Student	islam	Secondary level	Not in marital relationship	unmarried	joint	25000	21000-49000	semipaka	yes	yes	yes	yes	yes	yes	yes	yes	no	no	yes	yes	yes	yes	Pukka, Semipukka	Yes	No	No	Yes	Yes	Yes	Yes	0.88	866	Rich	Agree	Agree	Agree	Agree	Disagree	Agree	Disagree	Disagree	Agree	Agree
758	Parents	35	20-39 years	female	female	Homemaker	islam	Secondary level	In marital relationship	married	joint	25000	21000-49000	semipaka	yes	yes	yes	yes	yes	yes	yes	yes	no	no	yes	yes	yes	yes	Pukka, Semipukka	Yes	No	No	Yes	Yes	Yes	Yes	0.88	866	Rich	Disagree	Agree	Agree	Agree	Agree	Agree	Disagree	Disagree	Agree	Agree
761	Adolescent	17	10-19 Years	male		Student	islam	Secondary level	Not in marital relationship	unmarried	nuclear	25000	21000-49000	semipaka	yes	yes	yes	yes	yes	yes	yes	yes	no	no	yes	no	yes	yes	Pukka, Semipukka	Yes	No	No	Yes	No	Yes	Yes	0.37	535.5	Middle Class	Agree	Agree	Agree	Agree	Agree	Agree	Disagree	Disagree	Agree	Agree
765	Adolescent	17	10-19 Years	male		Student	islam	Secondary level	Not in marital relationship	unmarried	joint	12000	5000-20000	semipaka	yes	yes	yes	yes	yes	yes	yes	yes	no	no	no	yes	yes	no	Pukka, Semipukka	Yes	No	No	No	Yes	Yes	No	-0.07	308.5	Lower Middle Class	Agree	Agree	Agree	Agree	Disagree	Agree	Disagree	Disagree	Agree	Agree
766	Parents	45	40-59 Years	female	male	Serivce holder	islam	Primary level	In marital relationship	married	joint	12000	5000-20000	semipaka	yes	yes	yes	yes	yes	yes	yes	yes	no	no	no	yes	yes	no	Pukka, Semipukka	Yes	No	No	No	Yes	Yes	No	-0.07	308.5	Lower Middle Class	Agree	Disagree	Agree	Agree	Agree	Agree	Disagree	Disagree	Agree	Agree
767	Adolescent	14	10-19 Years	male		Student	islam	Secondary level	Not in marital relationship	unmarried	joint	20000	5000-20000	semipaka	yes	yes	yes	yes	yes	yes	yes	yes	no	no	no	yes	yes	yes	Pukka, Semipukka	Yes	No	No	No	Yes	Yes	Yes	0.64	662	Upper Middle class	Agree	Disagree	Agree	Agree	Agree	Agree	Agree	Agree	Agree	Agree
768	Parents	30	20-39 years	female	male	Homemaker	islam	Secondary level	In marital relationship	married	joint	20000	5000-20000	semipaka	yes	yes	yes	yes	yes	yes	yes	yes	no	no	no	yes	yes	yes	Pukka, Semipukka	Yes	No	No	No	Yes	Yes	Yes	0.64	662	Upper Middle class	Agree	Agree	Agree	Agree	Disagree	Agree	Agree	Agree	Agree	Agree
769	Adolescent	15	10-19 Years	female		Student	islam	Secondary level	Not in marital relationship	unmarried	nuclear	40000	21000-49000	semipaka	yes	yes	yes	yes	yes	yes	yes	yes	no	no	no	no	no	no	Pukka, Semipukka	Yes	No	No	No	No	No	No	-1.62	105.5	Poor	Agree	Disagree	Agree	Agree	Agree	Agree	Agree	Disagree	Agree	Agree
770	Parents	38	20-39 years	female	female	Homemaker	islam	Primary level	In marital relationship	married	nuclear	40000	21000-49000	semipaka	yes	yes	yes	yes	yes	yes	yes	yes	no	no	no	no	no	no	Pukka, Semipukka	Yes	No	No	No	No	No	No	-1.62	105.5	Poor	Agree	Disagree	Agree	Agree	Agree	Agree	Agree	Disagree	Agree	Agree
771	Adolescent	12	10-19 Years	female		Student	islam	Secondary level	Not in marital relationship	unmarried	nuclear	25000	21000-49000	semipaka	yes	yes	yes	yes	yes	yes	yes	yes	no	yes	yes	yes	no	no	Pukka, Semipukka	Yes	No	Yes	Yes	Yes	No	No	-0.87	197.5	Poor	Agree	Disagree	Agree	Agree	Agree	Agree	Disagree	Disagree	Agree	Agree
772	Parents	36	20-39 years	male	female	Businessman	islam	Primary level	In marital relationship	married	nuclear	25000	21000-49000	semipaka	yes	yes	yes	yes	yes	yes	yes	yes	no	yes	yes	yes	no	no	Pukka, Semipukka	Yes	No	Yes	Yes	Yes	No	No	-0.87	197.5	Poor	Agree	Disagree	Agree	Agree	Agree	Agree	Disagree	Disagree	Agree	Agree
773	Adolescent	14	10-19 Years	female		Student	islam	Secondary level	Not in marital relationship	unmarried	joint	40000	21000-49000	semipaka	yes	yes	yes	yes	no	yes	yes	yes	yes	yes	no	yes	yes	no	Pukka, Semipukka	No	Yes	Yes	No	Yes	Yes	No	-1.01	167.5	Poor	Agree	Disagree	Agree	Agree	Agree	Agree	Disagree	Agree	Agree	Agree
774	Parents	32	20-39 years	female	female	Homemaker	islam	Secondary level	In marital relationship	married	joint	40000	21000-49000	semipaka	yes	yes	yes	yes	no	yes	yes	yes	yes	yes	no	yes	yes	no	Pukka, Semipukka	No	Yes	Yes	No	Yes	Yes	No	-1.01	167.5	Poor	Agree	Disagree	Agree	Agree	Agree	Agree	Disagree	Agree	Agree	Agree
775	Adolescent	14	10-19 Years	female		Student	islam	Secondary level	Not in marital relationship	unmarried	nuclear	20000	5000-20000	semipaka	yes	yes	yes	yes	yes	yes	yes	yes	yes	no	yes	no	yes	yes	Pukka, Semipukka	Yes	Yes	No	Yes	No	Yes	Yes	0.42	575	Middle Class	Agree	Disagree	Agree	Agree	Agree	Agree	Disagree	Disagree	Agree	Agree
776	Parents	40	40-59 Years	female	female	Homemaker	islam	Secondary level	In marital relationship	married	nuclear	20000	5000-20000	semipaka	yes	yes	yes	yes	yes	yes	yes	yes	yes	no	yes	no	yes	yes	Pukka, Semipukka	Yes	Yes	No	Yes	No	Yes	Yes	0.42	575	Middle Class	Agree	Disagree	Agree	Agree	Agree	Agree	Disagree	Disagree	Agree	Agree
777	Adolescent	15	10-19 Years	female		Student	islam	Secondary level	Not in marital relationship	unmarried	nuclear	20000	5000-20000	semipaka	yes	yes	yes	yes	yes	yes	yes	yes	no	no	yes	yes	yes	no	Pukka, Semipukka	Yes	No	No	Yes	Yes	Yes	No	0.17	456.5	Middle Class	Agree	Disagree	Agree	Agree	Agree	Agree	Disagree	Disagree	Agree	Agree
779	Adolescent	15	10-19 Years	female		Student	islam	Secondary level	Not in marital relationship	unmarried	nuclear	30000	21000-49000	semipaka	yes	yes	yes	yes	yes	yes	yes	yes	no	yes	no	yes	yes	yes	Pukka, Semipukka	Yes	No	Yes	No	Yes	Yes	Yes	0.64	745.5	Upper Middle class	Agree	Disagree	Agree	Agree	Agree	Agree	Disagree	Disagree	Agree	Agree
780	Parents	45	40-59 Years	female	female	Homemaker	islam	Higher secondary level and above	In marital relationship	married	nuclear	30000	21000-49000	semipaka	yes	yes	yes	yes	yes	yes	yes	yes	no	yes	no	yes	yes	yes	Pukka, Semipukka	Yes	No	Yes	No	Yes	Yes	Yes	0.64	745.5	Upper Middle class	Agree	Disagree	Agree	Agree	Agree	Agree	Disagree	Disagree	Agree	Agree
781	Adolescent	14	10-19 Years	female		Student	islam	Secondary level	Not in marital relationship	unmarried	nuclear	20000	5000-20000	semipaka	yes	yes	yes	yes	yes	yes	yes	yes	no	no	yes	yes	yes	yes	Pukka, Semipukka	Yes	No	No	Yes	Yes	Yes	Yes	0.88	866	Rich	Agree	Agree	Agree	Agree	Agree	Agree	Disagree	Disagree	Agree	Agree
782	Parents	46	40-59 Years	female	female	Homemaker	islam	Secondary level	In marital relationship	married	nuclear	20000	5000-20000	semipaka	yes	yes	yes	yes	yes	yes	yes	yes	no	no	yes	yes	yes	yes	Pukka, Semipukka	Yes	No	No	Yes	Yes	Yes	Yes	0.88	866	Rich	Agree	Agree	Agree	Agree	Agree	Agree	Agree	Disagree	Agree	Agree
786	Parents	31	20-39 years	female	female	Serivce holder	islam	Secondary level	In marital relationship	married	joint	30000	21000-49000	semipaka	yes	yes	yes	yes	yes	yes	yes	yes	no	no	yes	no	yes	yes	Pukka, Semipukka	Yes	No	No	Yes	No	Yes	Yes	0.37	535.5	Middle Class	Agree	Agree	Agree	Agree	Agree	Agree	Agree	Disagree	Agree	Agree
791	Adolescent	17	10-19 Years	male		Student	islam	Secondary level	Not in marital relationship	unmarried	joint	15000	5000-20000	semipaka	yes	yes	yes	yes	yes	yes	yes	yes	no	no	yes	yes	yes	yes	Pukka, Semipukka	Yes	No	No	Yes	Yes	Yes	Yes	0.88	866	Rich	Agree	Agree	Disagree	Agree	Agree	Disagree	Disagree	Disagree	Agree	Agree
796	Parents	45	40-59 Years	male	female	Farmers and day labourers	islam	Primary level	Not in marital relationship	widow/ widower	nuclear	10000	5000-20000	semipaka	yes	yes	yes	yes	no	yes	yes	yes	no	no	no	no	no	no	Pukka, Semipukka	No	No	No	No	No	No	No	-2.62	21.5	Poor	Agree	Agree	Agree	Agree	Agree	Agree	Agree	Disagree	Agree	Agree
798	Parents	42	40-59 Years	female	female	Homemaker	islam	No formal education	In marital relationship	married	joint	30000	21000-49000	semipaka	yes	yes	yes	yes	yes	yes	yes	yes	no	no	no	yes	yes	yes	Pukka, Semipukka	Yes	No	No	No	Yes	Yes	Yes	0.64	662	Upper Middle class	Agree	Disagree	Agree	Agree	Agree	Agree	Agree	Disagree	Agree	Agree
812	Parents	49	40-59 Years	female	female	Homemaker	islam	No formal education	Not in marital relationship	widow/ widower	joint	15000	5000-20000	semipaka	yes	yes	yes	yes	yes	yes	yes	yes	yes	no	no	no	yes	yes	Pukka, Semipukka	Yes	Yes	No	No	No	Yes	Yes	0.18	486.5	Middle Class	Agree	Disagree	Agree	Agree	Agree	Agree	Agree	Agree	Agree	Agree
815	Adolescent	14	10-19 Years	female		Student	islam	Secondary level	Not in marital relationship	unmarried	nuclear	20000	5000-20000	semipaka	yes	yes	yes	yes	yes	yes	yes	yes	no	no	yes	yes	yes	yes	Pukka, Semipukka	Yes	No	No	Yes	Yes	Yes	Yes	0.88	866	Rich	Agree	Agree	Agree	Agree	Agree	Agree	Agree	Disagree	Agree	Agree
821	Adolescent	11	10-19 Years	female		Student	islam	Primary level	Not in marital relationship	unmarried	joint	10000	5000-20000	semipaka	yes	yes	yes	yes	no	yes	yes	yes	no	no	no	no	no	no	Pukka, Semipukka	No	No	No	No	No	No	No	-2.62	21.5	Poor	Agree	Agree	Agree	Agree	Agree	Agree	Disagree	Agree	Agree	Agree
822	Parents	38	20-39 years	male	female	Farmers and day labourers	islam	Primary level	In marital relationship	married	joint	10000	5000-20000	semipaka	yes	yes	yes	yes	no	yes	yes	yes	no	no	no	no	no	no	Pukka, Semipukka	No	No	No	No	No	No	No	-2.62	21.5	Poor	Disagree	Agree	Agree	Agree	Agree	Agree	Agree	Agree	Disagree	Agree
827	Adolescent	12	10-19 Years	male		Student	sanatan	Primary level	Not in marital relationship	unmarried	joint	30000	21000-49000	semipaka	yes	yes	yes	yes	yes	yes	yes	yes	yes	no	no	no	yes	yes	Pukka, Semipukka	Yes	Yes	No	No	No	Yes	Yes	0.18	486.5	Middle Class	Agree	Agree	Agree	Agree	Agree	Agree	Disagree	Disagree	Agree	Agree
831	Adolescent	12	10-19 Years	male		Student	sanatan	Primary level	Not in marital relationship	unmarried	nuclear	30000	21000-49000	semipaka	yes	yes	yes	yes	yes	yes	yes	yes	no	no	no	yes	yes	yes	Pukka, Semipukka	Yes	No	No	No	Yes	Yes	Yes	0.64	662	Upper Middle class	Agree	Agree	Agree	Agree	Agree	Agree	Disagree	Disagree	Agree	Disagree
839	Adolescent	14	10-19 Years	male		Student	islam	Secondary level	Not in marital relationship	unmarried	nuclear	20000	5000-20000	semipaka	yes	yes	yes	yes	yes	yes	yes	yes	no	no	no	no	no	no	Pukka, Semipukka	Yes	No	No	No	No	No	No	-1.62	105.5	Poor	Agree	Agree	Agree	Agree	Agree	Agree	Disagree	Disagree	Agree	Agree
847	Adolescent	15	10-19 Years	male		Student	islam	Secondary level	Not in marital relationship	unmarried	joint	30000	21000-49000	semipaka	yes	yes	yes	no	yes	yes	yes	yes	no	no	no	no	yes	yes	Pukka, Semipukka	Yes	No	No	No	No	Yes	Yes	0.13	395.5	Lower Middle Class	Agree	Agree	Agree	Agree	Agree	Agree	Disagree	Disagree	Agree	Agree
851	Adolescent	14	10-19 Years	male		Student	islam	Primary level	Not in marital relationship	unmarried	nuclear	10000	5000-20000	paka	yes	yes	yes	yes	yes	yes	yes	yes	no	no	no	no	yes	yes	Pukka, Semipukka	Yes	No	No	No	No	Yes	Yes	0.13	395.5	Lower Middle Class	Agree	Agree	Agree	Agree	Agree	Agree	Disagree	Disagree	Agree	Agree
853	Adolescent	13	10-19 Years	female		Student	islam	Primary level	Not in marital relationship	unmarried	nuclear	20000	5000-20000	paka	yes	yes	yes	yes	yes	yes	yes	yes	no	no	no	yes	no	no	Pukka, Semipukka	Yes	No	No	No	Yes	No	No	-1.12	154.5	Poor	Agree	Agree	Agree	Agree	Agree	Agree	Agree	Disagree	Agree	Agree
854	Parents	40	40-59 Years	female	female	Homemaker	islam	Secondary level	In marital relationship	married	nuclear	20000	5000-20000	paka	yes	yes	yes	yes	yes	yes	yes	yes	no	no	no	yes	no	no	Pukka, Semipukka	Yes	No	No	No	Yes	No	No	-1.12	154.5	Poor	Agree	Agree	Disagree	Agree	Agree	Agree	Agree	Disagree	Agree	Agree
855	Adolescent	14	10-19 Years	female		Student	islam	Secondary level	Not in marital relationship	unmarried	nuclear	20000	5000-20000	paka	yes	yes	yes	yes	yes	yes	yes	yes	no	no	no	yes	yes	yes	Pukka, Semipukka	Yes	No	No	No	Yes	Yes	Yes	0.64	662	Upper Middle class	Agree	Disagree	Agree	Agree	Agree	Agree	Agree	Disagree	Agree	Agree
856	Parents	40	40-59 Years	female	female	Homemaker	islam	Secondary level	In marital relationship	married	nuclear	20000	5000-20000	paka	yes	yes	yes	yes	yes	yes	yes	yes	no	no	no	yes	yes	yes	Pukka, Semipukka	Yes	No	No	No	Yes	Yes	Yes	0.64	662	Upper Middle class	Agree	Agree	Agree	Agree	Agree	Agree	Agree	Disagree	Disagree	Disagree
857	Adolescent	10	10-19 Years	male		Student	islam	Primary level	Not in marital relationship	unmarried	nuclear	20000	5000-20000	semipaka	yes	yes	yes	yes	yes	yes	yes	yes	no	no	no	no	yes	yes	Pukka, Semipukka	Yes	No	No	No	No	Yes	Yes	0.13	395.5	Lower Middle Class	Agree	Agree	Agree	Agree	Agree	Agree	Agree	Disagree	Agree	Agree
860	Parents	47	40-59 Years	female	female	Homemaker	islam	No formal education	In marital relationship	married	joint	20000	5000-20000	semipaka	yes	yes	yes	yes	yes	yes	yes	yes	no	no	no	no	no	no	Pukka, Semipukka	Yes	No	No	No	No	No	No	-1.62	105.5	Poor	Agree	Disagree	Agree	Agree	Agree	Agree	Agree	Disagree	Agree	Disagree
862	Parents	36	20-39 years	female	male	Homemaker	islam	Secondary level	In marital relationship	married	joint	100000	50000 aqnd above	semipaka	yes	yes	yes	yes	yes	yes	yes	yes	yes	no	no	no	yes	yes	Pukka, Semipukka	Yes	Yes	No	No	No	Yes	Yes	0.18	486.5	Middle Class	Agree	Disagree	Disagree	Agree	Agree	Agree	Agree	Disagree	Agree	Agree
866	Parents	40	40-59 Years	female	male	Homemaker	islam	Higher secondary level and above	In marital relationship	married	nuclear	20000	5000-20000	paka	yes	yes	yes	yes	yes	yes	yes	yes	no	yes	no	yes	yes	yes	Pukka, Semipukka	Yes	No	Yes	No	Yes	Yes	Yes	0.64	745.5	Upper Middle class	Agree	Disagree	Agree	Agree	Agree	Agree	Agree	Disagree	Agree	Agree
868	Parents	38	20-39 years	female	female	Homemaker	islam	Higher secondary level and above	In marital relationship	married	nuclear	20000	5000-20000	paka	yes	yes	yes	yes	yes	yes	yes	yes	no	no	no	no	yes	no	Pukka, Semipukka	Yes	No	No	No	No	Yes	No	-0.58	221.5	Lower Middle Class	Agree	Disagree	Disagree	Agree	Agree	Disagree	Agree	Agree	Agree	Agree
870	Parents	45	40-59 Years	female	female	Homemaker	islam	Secondary level	In marital relationship	married	nuclear	20000	5000-20000	paka	yes	yes	yes	yes	yes	yes	yes	yes	no	yes	no	yes	yes	yes	Pukka, Semipukka	Yes	No	Yes	No	Yes	Yes	Yes	0.64	745.5	Upper Middle class	Agree	Disagree	Disagree	Agree	Agree	Disagree	Agree	Disagree	Agree	Agree
877	Adolescent	18	10-19 Years	male		Farmers and day labourers	islam	Secondary level	Not in marital relationship	unmarried	nuclear	15000	5000-20000	semipaka	yes	yes	yes	yes	yes	yes	yes	yes	no	yes	no	yes	yes	yes	Pukka, Semipukka	Yes	No	Yes	No	Yes	Yes	Yes	0.64	745.5	Upper Middle class	Agree	Agree	Disagree	Agree	Agree	Disagree	Agree	Disagree	Agree	Agree
879	Adolescent	14	10-19 Years	male		Student	islam	Secondary level	Not in marital relationship	unmarried	nuclear	20000	5000-20000	semipaka	yes	yes	yes	yes	yes	yes	yes	yes	no	no	no	yes	yes	yes	Pukka, Semipukka	Yes	No	No	No	Yes	Yes	Yes	0.64	662	Upper Middle class	Agree	Agree	Disagree	Agree	Agree	Disagree	Agree	Disagree	Agree	Agree
880	Parents	33	20-39 years	female	male	Homemaker	islam	Higher secondary level and above	In marital relationship	married	nuclear	20000	5000-20000	semipaka	yes	yes	yes	yes	yes	yes	yes	yes	no	no	no	yes	yes	yes	Pukka, Semipukka	Yes	No	No	No	Yes	Yes	Yes	0.64	662	Upper Middle class	Agree	Disagree	Agree	Agree	Agree	Disagree	Agree	Disagree	Agree	Agree
885	Adolescent	17	10-19 Years	female		Student	islam	Secondary level	Not in marital relationship	unmarried	joint	15000	5000-20000	semipaka	yes	yes	yes	yes	yes	yes	yes	yes	no	no	no	yes	yes	yes	Pukka, Semipukka	Yes	No	No	No	Yes	Yes	Yes	0.64	662	Upper Middle class	Agree	Disagree	Agree	Agree	Agree	Agree	Agree	Disagree	Agree	Agree
886	Parents	43	40-59 Years	female	female	Businessman	islam	Primary level	In marital relationship	married	joint	15000	5000-20000	semipaka	yes	yes	yes	yes	yes	yes	yes	yes	no	no	no	yes	yes	yes	Pukka, Semipukka	Yes	No	No	No	Yes	Yes	Yes	0.64	662	Upper Middle class	Agree	Disagree	Agree	Agree	Agree	Agree	Agree	Disagree	Agree	Disagree
887	Adolescent	17	10-19 Years	female		Student	islam	Secondary level	Not in marital relationship	unmarried	nuclear	30000	21000-49000	paka	yes	yes	yes	yes	yes	yes	yes	yes	no	no	no	yes	yes	no	Pukka, Semipukka	Yes	No	No	No	Yes	Yes	No	-0.07	308.5	Lower Middle Class	Agree	Disagree	Agree	Agree	Agree	Agree	Agree	Agree	Agree	Agree
888	Parents	36	20-39 years	male	female	Businessman	islam	Higher secondary level and above	In marital relationship	married	nuclear	30000	21000-49000	paka	yes	yes	yes	yes	yes	yes	yes	yes	no	no	no	yes	yes	no	Pukka, Semipukka	Yes	No	No	No	Yes	Yes	No	-0.07	308.5	Lower Middle Class	Agree	Disagree	Agree	Agree	Agree	Agree	Agree	Disagree	Agree	Agree
890	Parents	44	40-59 Years	female	male	Homemaker	islam	No formal education	In marital relationship	married	joint	20000	5000-20000	paka	yes	yes	yes	yes	yes	yes	yes	yes	yes	no	no	yes	yes	yes	Pukka, Semipukka	Yes	Yes	No	No	Yes	Yes	Yes	0.69	776	Upper Middle class	Agree	Agree	Agree	Agree	Agree	Disagree	Agree	Disagree	Agree	Agree
893	Adolescent	17	10-19 Years	female		Student	islam	Secondary level	Not in marital relationship	unmarried	nuclear	90000	50000 aqnd above	semipaka	yes	yes	yes	yes	yes	yes	yes	yes	no	no	no	yes	yes	yes	Pukka, Semipukka	Yes	No	No	No	Yes	Yes	Yes	0.64	662	Upper Middle class	Agree	Disagree	Agree	Agree	Agree	Agree	Agree	Agree	Agree	Agree
895	Adolescent	10	10-19 Years	male		Student	islam	Primary level	Not in marital relationship	unmarried	nuclear	15000	5000-20000	semipaka	yes	yes	yes	yes	yes	yes	yes	yes	no	yes	no	yes	yes	no	Pukka, Semipukka	Yes	No	Yes	No	Yes	Yes	No	-0.06	343.5	Lower Middle Class	Agree	Disagree	Agree	Agree	Agree	Agree	Agree	Agree	Agree	Disagree
896	Parents	40	40-59 Years	female	male	Businessman	islam	Primary level	In marital relationship	married	nuclear	15000	5000-20000	semipaka	yes	yes	yes	yes	yes	yes	yes	yes	no	yes	no	yes	yes	no	Pukka, Semipukka	Yes	No	Yes	No	Yes	Yes	No	-0.06	343.5	Lower Middle Class	Agree	Agree	Agree	Agree	Agree	Agree	Disagree	Agree	Agree	Agree
897	Adolescent	19	10-19 Years	female		Student	islam	Higher secondary level and above	Not in marital relationship	unmarried	joint	15000	5000-20000	paka	yes	yes	yes	no	yes	yes	yes	yes	no	no	no	yes	yes	yes	Pukka, Semipukka	Yes	No	No	No	Yes	Yes	Yes	0.64	662	Upper Middle class	Agree	Disagree	Agree	Agree	Agree	Agree	Disagree	Agree	Agree	Agree
898	Parents	38	20-39 years	female	female	Homemaker	islam	Secondary level	In marital relationship	married	joint	15000	5000-20000	paka	yes	yes	yes	no	yes	yes	yes	yes	no	no	no	yes	yes	yes	Pukka, Semipukka	Yes	No	No	No	Yes	Yes	Yes	0.64	662	Upper Middle class	Agree	Disagree	Agree	Agree	Agree	Agree	Agree	Disagree	Agree	Agree
899	Adolescent	16	10-19 Years	female		Student	islam	Higher secondary level and above	Not in marital relationship	unmarried	nuclear	26000	21000-49000	paka	yes	yes	yes	yes	no	yes	yes	no	no	no	no	yes	no	no	Pukka, Semipukka	No	No	No	No	Yes	No	No	-2.12	73.5	Poor	Agree	Agree	Agree	Agree	Agree	Agree	Agree	Disagree	Agree	Agree
900	Parents	36	20-39 years	female	female	Homemaker	islam	Secondary level	In marital relationship	married	nuclear	26000	21000-49000	paka	yes	yes	yes	yes	no	yes	yes	no	no	no	no	yes	no	no	Pukka, Semipukka	No	No	No	No	Yes	No	No	-2.12	73.5	Poor	Agree	Disagree	Agree	Agree	Agree	Disagree	Agree	Disagree	Agree	Agree
902	Parents	29	20-39 years	female	female	Homemaker	islam	Secondary level	In marital relationship	married	nuclear	15000	5000-20000	paka	yes	yes	yes	yes	yes	yes	yes	yes	no	no	no	no	yes	yes	Pukka, Semipukka	Yes	No	No	No	No	Yes	Yes	0.13	395.5	Lower Middle Class	Agree	Disagree	Agree	Agree	Agree	Agree	Disagree	Agree	Agree	Disagree
904	Parents	32	20-39 years	female	female	Homemaker	islam	Primary level	In marital relationship	married	nuclear	10000	5000-20000	paka	yes	yes	yes	yes	yes	yes	yes	no	no	no	no	yes	yes	no	Pukka, Semipukka	Yes	No	No	No	Yes	Yes	No	-0.07	308.5	Lower Middle Class	Agree	Disagree	Agree	Agree	Agree	Agree	Agree	Disagree	Agree	Agree
905	Adolescent	10	10-19 Years	female		Student	islam	Primary level	Not in marital relationship	unmarried	nuclear	30000	21000-49000	paka	yes	yes	yes	yes	no	yes	yes	no	yes	no	no	yes	yes	yes	Pukka, Semipukka	No	Yes	No	No	Yes	Yes	Yes	-0.31	267.5	Lower Middle Class	Agree	Disagree	Agree	Agree	Agree	Disagree	Agree	Disagree	Agree	Agree
910	Adolescent	13	10-19 Years	male		Student	islam	Secondary level	Not in marital relationship	unmarried	joint	35000	21000-49000	paka	yes	yes	yes	yes	yes	yes	yes	yes	no	no	yes	yes	yes	yes	Pukka, Semipukka	Yes	No	No	Yes	Yes	Yes	Yes	0.88	866	Rich	Disagree	Agree	Agree	Agree	Agree	Agree	Agree	Disagree	Disagree	Agree
911	Parents	36	20-39 years	female	female	Homemaker	islam	Secondary level	In marital relationship	married	nuclear	30000	21000-49000	paka	yes	yes	yes	yes	yes	yes	yes	yes	no	no	no	yes	yes	yes	Pukka, Semipukka	Yes	No	No	No	Yes	Yes	Yes	0.64	662	Upper Middle class	Agree	Agree	Disagree	Agree	Disagree	Agree	Agree	Disagree	Agree	Agree
912	Adolescent	15	10-19 Years	female		Student	islam	Secondary level	Not in marital relationship	unmarried	nuclear	30000	21000-49000	paka	yes	yes	yes	yes	yes	yes	yes	yes	no	no	no	yes	yes	yes	Pukka, Semipukka	Yes	No	No	No	Yes	Yes	Yes	0.64	662	Upper Middle class	Agree	Disagree	Agree	Agree	Agree	Agree	Agree	Disagree	Disagree	Agree
913	Parents	36	20-39 years	female	male	Businessman	islam	Secondary level	In marital relationship	married	nuclear	25000	21000-49000	paka	yes	yes	yes	yes	yes	yes	yes	yes	no	no	no	yes	yes	yes	Pukka, Semipukka	Yes	No	No	No	Yes	Yes	Yes	0.64	662	Upper Middle class	Agree	Agree	Disagree	Agree	Agree	Agree	Disagree	Agree	Agree	Agree
914	Adolescent	18	10-19 Years	male		Student	islam	Secondary level	Not in marital relationship	unmarried	nuclear	25000	21000-49000	paka	yes	yes	yes	yes	yes	yes	yes	yes	no	no	no	yes	yes	yes	Pukka, Semipukka	Yes	No	No	No	Yes	Yes	Yes	0.64	662	Upper Middle class	Agree	Disagree	Agree	Disagree	Agree	Agree	Agree	Disagree	Disagree	Agree
915	Parents	48	40-59 Years	female	male	Homemaker	islam	Primary level	In marital relationship	married	nuclear	15000	5000-20000	semipaka	yes	yes	yes	yes	yes	yes	yes	yes	yes	yes	no	yes	yes	yes	Pukka, Semipukka	Yes	Yes	Yes	No	Yes	Yes	Yes	0.69	797.5	Upper Middle class	Disagree	Disagree	Agree	Agree	Agree	Agree	Disagree	Agree	Disagree	Agree
916	Adolescent	18	10-19 Years	male		Student	islam	Secondary level	Not in marital relationship	unmarried	nuclear	15000	5000-20000	semipaka	yes	yes	yes	yes	yes	yes	yes	yes	yes	yes	no	yes	yes	yes	Pukka, Semipukka	Yes	Yes	Yes	No	Yes	Yes	Yes	0.69	797.5	Upper Middle class	Agree	Agree	Agree	Agree	Agree	Agree	Agree	Agree	Agree	Agree
918	Adolescent	13	10-19 Years	female		Student	islam	Secondary level	Not in marital relationship	unmarried	nuclear	30000	21000-49000	paka	yes	yes	yes	yes	yes	yes	yes	yes	no	no	no	yes	yes	yes	Pukka, Semipukka	Yes	No	No	No	Yes	Yes	Yes	0.64	662	Upper Middle class	Agree	Agree	Agree	Agree	Agree	Agree	Agree	Disagree	Agree	Agree
919	Parents	67	60 Years and above	male	female	Farmers and day labourers	islam	Secondary level	In marital relationship	married	nuclear	30000	21000-49000	paka	yes	yes	yes	yes	yes	yes	yes	yes	no	no	no	yes	yes	yes	Pukka, Semipukka	Yes	No	No	No	Yes	Yes	Yes	0.64	662	Upper Middle class	Agree	Disagree	Agree	Agree	Agree	Agree	Agree	Disagree	Agree	Agree
920	Adolescent	15	10-19 Years	female		Student	islam	Secondary level	Not in marital relationship	unmarried	nuclear	30000	21000-49000	paka	yes	yes	yes	yes	yes	yes	yes	yes	no	no	no	yes	yes	yes	Pukka, Semipukka	Yes	No	No	No	Yes	Yes	Yes	0.64	662	Upper Middle class	Agree	Agree	Agree	Agree	Agree	Agree	Agree	Disagree	Agree	Agree
921	Parents	35	20-39 years	female	male	Homemaker	islam	Primary level	In marital relationship	married	nuclear	15000	5000-20000	semipaka	yes	yes	yes	yes	no	yes	yes	yes	no	no	no	yes	yes	yes	Pukka, Semipukka	No	No	No	No	Yes	Yes	Yes	-0.36	243.5	Lower Middle Class	Disagree	Agree	Disagree	Agree	Agree	Agree	Agree	Disagree	Disagree	Agree
923	Parents	42	40-59 Years	male	male	Businessman	islam	Primary level	In marital relationship	married	nuclear	35000	21000-49000	paka	yes	yes	yes	yes	yes	yes	yes	yes	no	no	no	no	no	no	Pukka, Semipukka	Yes	No	No	No	No	No	No	-1.62	105.5	Poor	Agree	Disagree	Agree	Agree	Agree	Disagree	Agree	Disagree	Agree	Agree
924	Adolescent	14	10-19 Years	male		Student	islam	Secondary level	Not in marital relationship	unmarried	nuclear	35000	21000-49000	paka	yes	yes	yes	yes	yes	yes	yes	yes	no	no	no	no	no	no	Pukka, Semipukka	Yes	No	No	No	No	No	No	-1.62	105.5	Poor	Agree	Agree	Disagree	Agree	Agree	Agree	Disagree	Disagree	Agree	Agree
925	Parents	65	60 Years and above	male	female	Serivce holder	islam	Higher secondary level and above	In marital relationship	married	nuclear	35000	21000-49000	paka	yes	yes	yes	yes	yes	yes	yes	yes	yes	no	no	yes	yes	yes	Pukka, Semipukka	Yes	Yes	No	No	Yes	Yes	Yes	0.69	776	Upper Middle class	Agree	Agree	Agree	Agree	Disagree	Agree	Disagree	Disagree	Agree	Agree
927	Parents	38	20-39 years	female	male	Businessman	islam	Primary level	In marital relationship	married	nuclear	25000	21000-49000	paka	yes	yes	yes	yes	yes	yes	yes	yes	no	no	yes	yes	no	no	Pukka, Semipukka	Yes	No	No	Yes	Yes	No	No	-0.87	173.5	Poor	Disagree	Agree	Agree	Agree	Agree	Agree	Disagree	Disagree	Disagree	Agree
929	Parents	45	40-59 Years	female	male	Homemaker	islam	Secondary level	In marital relationship	married	nuclear	20000	5000-20000	paka	yes	yes	yes	yes	yes	yes	yes	yes	no	no	no	no	yes	yes	Pukka, Semipukka	Yes	No	No	No	No	Yes	Yes	0.13	395.5	Lower Middle Class	Agree	Disagree	Agree	Agree	Agree	Agree	Disagree	Disagree	Agree	Agree
930	Adolescent	18	10-19 Years	male		Student	islam	Higher secondary level and above	Not in marital relationship	unmarried	nuclear	20000	5000-20000	paka	yes	yes	yes	yes	yes	yes	yes	yes	no	no	no	no	yes	yes	Pukka, Semipukka	Yes	No	No	No	No	Yes	Yes	0.13	395.5	Lower Middle Class	Agree	Agree	Agree	Agree	Agree	Agree	Agree	Disagree	Agree	Agree
931	Parents	38	20-39 years	female	female	Homemaker	islam	Secondary level	In marital relationship	married	nuclear	40000	21000-49000	paka	yes	yes	yes	yes	yes	yes	yes	yes	no	yes	no	yes	yes	yes	Pukka, Semipukka	Yes	No	Yes	No	Yes	Yes	Yes	0.64	745.5	Upper Middle class	Agree	Disagree	Agree	Agree	Agree	Agree	Disagree	Disagree	Agree	Agree
932	Adolescent	16	10-19 Years	female		Student	islam	Secondary level	Not in marital relationship	unmarried	nuclear	40000	21000-49000	paka	yes	yes	yes	yes	yes	yes	yes	yes	no	yes	no	yes	yes	yes	Pukka, Semipukka	Yes	No	Yes	No	Yes	Yes	Yes	0.64	745.5	Upper Middle class	Agree	Agree	Agree	Agree	Agree	Agree	Agree	Disagree	Disagree	Agree
936	Adolescent	14	10-19 Years	female		Student	islam	Secondary level	Not in marital relationship	unmarried	nuclear	35000	21000-49000	paka	yes	yes	yes	yes	yes	yes	yes	yes	no	no	no	yes	yes	no	Pukka, Semipukka	Yes	No	No	No	Yes	Yes	No	-0.07	308.5	Lower Middle Class	Agree	Agree	Agree	Agree	Agree	Agree	Agree	Agree	Agree	Agree
937	Parents	40	40-59 Years	female	female	Homemaker	islam	Secondary level	In marital relationship	married	nuclear	30000	21000-49000	paka	yes	yes	yes	yes	no	yes	yes	yes	no	no	no	no	yes	yes	Pukka, Semipukka	No	No	No	No	No	Yes	Yes	-0.87	184.5	Poor	Disagree	Disagree	Agree	Agree	Agree	Agree	Agree	Agree	Disagree	Agree
938	Adolescent	15	10-19 Years	female		Student	islam	Secondary level	Not in marital relationship	unmarried	nuclear	30000	21000-49000	paka	yes	yes	yes	yes	no	yes	yes	yes	no	no	no	no	yes	yes	Pukka, Semipukka	No	No	No	No	No	Yes	Yes	-0.87	184.5	Poor	Agree	Agree	Agree	Agree	Agree	Agree	Agree	Agree	Agree	Agree
942	Adolescent	11	10-19 Years	male		Student	islam	Primary level	Not in marital relationship	unmarried	nuclear	30000	21000-49000	paka	yes	yes	yes	yes	yes	yes	yes	yes	yes	no	yes	yes	yes	yes	Pukka, Semipukka	Yes	Yes	No	Yes	Yes	Yes	Yes	0.93	984.5	Rich	Agree	Disagree	Agree	Agree	Agree	Agree	Agree	Disagree	Agree	Agree
945	Parents	35	20-39 years	female	female	Homemaker	islam	Secondary level	In marital relationship	married	nuclear	40000	21000-49000	paka	yes	yes	yes	yes	yes	yes	yes	no	no	no	yes	yes	yes	yes	Pukka, Semipukka	Yes	No	No	Yes	Yes	Yes	Yes	0.88	866	Rich	Agree	Agree	Agree	Agree	Agree	Agree	Disagree	Disagree	Agree	Agree
946	Adolescent	13	10-19 Years	female		Student	islam	Secondary level	Not in marital relationship	unmarried	nuclear	40000	21000-49000	paka	yes	yes	yes	yes	yes	yes	yes	no	no	no	yes	yes	yes	yes	Pukka, Semipukka	Yes	No	No	Yes	Yes	Yes	Yes	0.88	866	Rich	Agree	Agree	Agree	Agree	Agree	Agree	Agree	Disagree	Agree	Agree
948	Adolescent	15	10-19 Years	male		Student	islam	Secondary level	Not in marital relationship	unmarried	nuclear	30000	21000-49000	paka	yes	yes	yes	yes	yes	yes	yes	yes	yes	yes	yes	no	yes	yes	Pukka, Semipukka	Yes	Yes	Yes	Yes	No	Yes	Yes	0.43	589.5	Middle Class	Agree	Agree	Agree	Agree	Agree	Agree	Disagree	Disagree	Agree	Agree
949	Parents	28	20-39 years	female	male	Homemaker	islam	Secondary level	In marital relationship	married	joint	20000	5000-20000	paka	yes	yes	yes	yes	yes	yes	yes	yes	yes	no	no	no	yes	yes	Pukka, Semipukka	Yes	Yes	No	No	No	Yes	Yes	0.18	486.5	Middle Class	Agree	Disagree	Agree	Agree	Agree	Agree	Disagree	Disagree	Agree	Agree
950	Adolescent	12	10-19 Years	male		Student	islam	Secondary level	Not in marital relationship	unmarried	joint	20000	5000-20000	paka	yes	yes	yes	yes	yes	yes	yes	yes	yes	no	no	no	yes	yes	Pukka, Semipukka	Yes	Yes	No	No	No	Yes	Yes	0.18	486.5	Middle Class	Agree	Agree	Agree	Agree	Agree	Agree	Agree	Disagree	Agree	Agree
952	Adolescent	17	10-19 Years	male		Student	islam	Secondary level	Not in marital relationship	unmarried	joint	15000	5000-20000	semipaka	yes	yes	yes	yes	yes	yes	yes	yes	no	no	no	yes	yes	yes	Pukka, Semipukka	Yes	No	No	No	Yes	Yes	Yes	0.64	662	Upper Middle class	Agree	Agree	Agree	Agree	Agree	Agree	Agree	Agree	Agree	Agree
956	Adolescent	18	10-19 Years	male		Student	islam	Higher secondary level and above	Not in marital relationship	unmarried	nuclear	15000	5000-20000	semipaka	yes	yes	yes	yes	yes	yes	yes	yes	no	no	yes	yes	no	no	Pukka, Semipukka	Yes	No	No	Yes	Yes	No	No	-0.87	173.5	Poor	Agree	Agree	Agree	Agree	Agree	Agree	Disagree	Disagree	Agree	Agree
957	Parents	35	20-39 years	female	male	Homemaker	islam	Primary level	In marital relationship	married	nuclear	15000	5000-20000	semipaka	yes	yes	yes	yes	yes	yes	yes	yes	no	no	no	yes	yes	no	Pukka, Semipukka	Yes	No	No	No	Yes	Yes	No	-0.07	308.5	Lower Middle Class	Agree	Disagree	Agree	Agree	Agree	Agree	Disagree	Disagree	Agree	Agree
961	Parents	45	40-59 Years	male	male	Farmers and day labourers	islam	Higher secondary level and above	In marital relationship	married	nuclear	25000	21000-49000	paka	yes	yes	yes	yes	no	yes	yes	yes	yes	no	no	no	no	no	Pukka, Semipukka	No	Yes	No	No	No	No	No	-2.57	45.5	Poor	Agree	Agree	Agree	Agree	Agree	Agree	Agree	Agree	Agree	Agree
962	Adolescent	16	10-19 Years	male		Student	islam	Secondary level	Not in marital relationship	unmarried	nuclear	25000	21000-49000	paka	yes	yes	yes	yes	no	yes	yes	yes	yes	no	no	no	no	no	Pukka, Semipukka	No	Yes	No	No	No	No	No	-2.57	45.5	Poor	Agree	Disagree	Agree	Agree	Agree	Agree	Agree	Agree	Agree	Agree
963	Parents	45	40-59 Years	male	female	Serivce holder	islam	Secondary level	In marital relationship	married	joint	30000	21000-49000	paka	yes	yes	yes	yes	yes	yes	yes	yes	yes	no	no	yes	yes	yes	Pukka, Semipukka	Yes	Yes	No	No	Yes	Yes	Yes	0.69	776	Upper Middle class	Agree	Disagree	Agree	Agree	Disagree	Agree	Agree	Disagree	Agree	Agree
964	Adolescent	15	10-19 Years	female		Student	islam	Secondary level	Not in marital relationship	unmarried	joint	30000	21000-49000	paka	yes	yes	yes	yes	yes	yes	yes	yes	yes	no	no	yes	yes	yes	Pukka, Semipukka	Yes	Yes	No	No	Yes	Yes	Yes	0.69	776	Upper Middle class	Agree	Agree	Agree	Agree	Agree	Agree	Disagree	Agree	Agree	Agree
967	Parents	35	20-39 years	female	female	Homemaker	islam	Secondary level	In marital relationship	married	nuclear	25000	21000-49000	paka	yes	yes	yes	yes	yes	yes	yes	yes	no	no	no	yes	yes	no	Pukka, Semipukka	Yes	No	No	No	Yes	Yes	No	-0.07	308.5	Lower Middle Class	Agree	Disagree	Agree	Agree	Agree	Agree	Disagree	Disagree	Agree	Agree
968	Adolescent	17	10-19 Years	female		Student	islam	Secondary level	Not in marital relationship	unmarried	nuclear	25000	21000-49000	paka	yes	yes	yes	yes	yes	yes	yes	yes	no	no	no	yes	yes	no	Pukka, Semipukka	Yes	No	No	No	Yes	Yes	No	-0.07	308.5	Lower Middle Class	Agree	Disagree	Agree	Agree	Agree	Agree	Disagree	Disagree	Agree	Agree
969	Adolescent	18	10-19 Years	male		Farmers and day labourers	islam	Primary level	Not in marital relationship	unmarried	nuclear	25000	21000-49000	semipaka	yes	yes	yes	yes	yes	yes	yes	yes	no	no	no	yes	yes	no	Pukka, Semipukka	Yes	No	No	No	Yes	Yes	No	-0.07	308.5	Lower Middle Class	Agree	Agree	Disagree	Agree	Agree	Agree	Disagree	Disagree	Disagree	Agree
971	Adolescent	15	10-19 Years	female		Student	islam	Secondary level	Not in marital relationship	unmarried	nuclear	30000	21000-49000	semipaka	yes	yes	yes	yes	no	yes	no	yes	no	no	no	no	no	no	Pukka, Semipukka	No	No	No	No	No	No	No	-2.62	21.5	Poor	Agree	Agree	Agree	Agree	Agree	Disagree	Disagree	Agree	Agree	Agree
972	Parents	48	40-59 Years	female	female	Homemaker	islam	Primary level	In marital relationship	married	nuclear	30000	21000-49000	semipaka	yes	yes	yes	yes	no	yes	no	yes	no	no	no	no	no	no	Pukka, Semipukka	No	No	No	No	No	No	No	-2.62	21.5	Poor	Agree	Disagree	Agree	Agree	Agree	Disagree	Agree	Disagree	Agree	Agree
975	Adolescent	15	10-19 Years	female		Student	islam	Secondary level	Not in marital relationship	unmarried	nuclear	20000	5000-20000	semipaka	yes	yes	yes	yes	no	yes	yes	yes	no	no	no	no	no	no	Pukka, Semipukka	No	No	No	No	No	No	No	-2.62	21.5	Poor	Agree	Agree	Disagree	Agree	Agree	Agree	Agree	Disagree	Agree	Agree
976	Parents	58	40-59 Years	male	female	Farmers and day labourers	islam	Primary level	In marital relationship	married	nuclear	20000	5000-20000	semipaka	yes	yes	yes	yes	no	yes	yes	yes	no	no	no	no	no	no	Pukka, Semipukka	No	No	No	No	No	No	No	-2.62	21.5	Poor	Agree	Agree	Disagree	Agree	Agree	Agree	Agree	Disagree	Agree	Agree
979	Adolescent	19	10-19 Years	female		Student	islam	Higher secondary level and above	Not in marital relationship	unmarried	nuclear	15000	5000-20000	semipaka	yes	yes	yes	yes	yes	yes	yes	yes	no	no	yes	yes	yes	yes	Pukka, Semipukka	Yes	No	No	Yes	Yes	Yes	Yes	0.88	866	Rich	Agree	Agree	Disagree	Agree	Agree	Agree	Agree	Agree	Agree	Agree
982	Parents	36	20-39 years	female	male	Homemaker	islam	Higher secondary level and above	In marital relationship	married	nuclear	30000	21000-49000	semipaka	yes	yes	yes	yes	yes	yes	yes	yes	no	yes	no	yes	yes	yes	Pukka, Semipukka	Yes	No	Yes	No	Yes	Yes	Yes	0.64	745.5	Upper Middle class	Agree	Agree	Agree	Agree	Agree	Disagree	Agree	Disagree	Agree	Agree
983	Adolescent	19	10-19 Years	female		Student	islam	Secondary level	Not in marital relationship	unmarried	nuclear	10000	5000-20000	semipaka	yes	yes	yes	yes	no	yes	yes	yes	no	yes	yes	yes	no	no	Pukka, Semipukka	No	No	Yes	Yes	Yes	No	No	-1.87	91.5	Poor	Agree	Agree	Disagree	Agree	Agree	Agree	Agree	Disagree	Agree	Agree
984	Parents	45	40-59 Years	male	female	Businessman	islam	Primary level	In marital relationship	married	nuclear	10000	5000-20000	semipaka	yes	yes	yes	yes	no	yes	yes	yes	no	yes	yes	yes	no	no	Pukka, Semipukka	No	No	Yes	Yes	Yes	No	No	-1.87	91.5	Poor	Agree	Agree	Agree	Agree	Agree	Disagree	Agree	Disagree	Agree	Agree
985	Adolescent	12	10-19 Years	female		Student	islam	Primary level	Not in marital relationship	unmarried	nuclear	12000	5000-20000	semipaka	yes	yes	yes	yes	yes	yes	yes	yes	yes	no	no	yes	yes	no	Pukka, Semipukka	Yes	Yes	No	No	Yes	Yes	No	-0.02	351.5	Lower Middle Class	Agree	Agree	Agree	Agree	Agree	Disagree	Agree	Disagree	Agree	Agree
986	Parents	38	20-39 years	male	female	Businessman	islam	Primary level	In marital relationship	married	nuclear	12000	5000-20000	semipaka	yes	yes	yes	yes	yes	yes	yes	yes	yes	no	no	yes	yes	no	Pukka, Semipukka	Yes	Yes	No	No	Yes	Yes	No	-0.02	351.5	Lower Middle Class	Agree	Agree	Agree	Agree	Agree	Disagree	Agree	Disagree	Agree	Agree
987	Adolescent	11	10-19 Years	female		Student	islam	Primary level	Not in marital relationship	unmarried	nuclear	20000	5000-20000	semipaka	yes	yes	yes	yes	yes	yes	yes	yes	yes	no	yes	yes	yes	yes	Pukka, Semipukka	Yes	Yes	No	Yes	Yes	Yes	Yes	0.93	984.5	Rich	Agree	Agree	Agree	Agree	Agree	Disagree	Agree	Disagree	Agree	Disagree
988	Parents	36	20-39 years	female	female	Homemaker	islam	Primary level	In marital relationship	married	nuclear	20000	5000-20000	semipaka	yes	yes	yes	yes	yes	yes	yes	yes	yes	no	yes	yes	yes	yes	Pukka, Semipukka	Yes	Yes	No	Yes	Yes	Yes	Yes	0.93	984.5	Rich	Agree	Agree	Disagree	Agree	Agree	Agree	Agree	Disagree	Agree	Agree
989	Adolescent	15	10-19 Years	male		Student	islam	Secondary level	Not in marital relationship	unmarried	nuclear	15000	5000-20000	semipaka	yes	yes	yes	yes	no	no	yes	yes	no	no	no	no	yes	yes	Pukka, Semipukka	No	No	No	No	No	Yes	Yes	-0.87	184.5	Poor	Agree	Agree	Disagree	Agree	Agree	Agree	Disagree	Disagree	Agree	Agree
992	Parents	34	20-39 years	female	male	Homemaker	islam	Primary level	In marital relationship	married	nuclear	20000	5000-20000	semipaka	yes	yes	yes	yes	yes	yes	yes	yes	yes	yes	yes	yes	yes	no	Pukka, Semipukka	Yes	Yes	Yes	Yes	Yes	Yes	No	0.23	510.5	Middle Class	Agree	Agree	Agree	Agree	Agree	Disagree	Agree	Disagree	Agree	Agree
993	Adolescent	17	10-19 Years	male		Serivce holder	islam	Primary level	Not in marital relationship	unmarried	nuclear	25000	21000-49000	paka	yes	yes	yes	yes	no	yes	yes	yes	yes	no	no	yes	no	no	Pukka, Semipukka	No	Yes	No	No	Yes	No	No	-2.07	83.5	Poor	Agree	Agree	Agree	Agree	Agree	Agree	Agree	Disagree	Agree	Agree
996	Parents	48	40-59 Years	male	male	Serivce holder	islam	Higher secondary level and above	In marital relationship	married	nuclear	15000	5000-20000	semipaka	yes	yes	yes	yes	yes	yes	yes	yes	yes	no	no	no	yes	no	Pukka, Semipukka	Yes	Yes	No	No	No	Yes	No	-0.53	233.5	Lower Middle Class	Agree	Agree	Agree	Agree	Agree	Disagree	Agree	Disagree	Agree	Agree
998	Parents	37	20-39 years	female	male	Homemaker	islam	Primary level	In marital relationship	married	nuclear	15000	5000-20000	semipaka	yes	yes	yes	yes	no	yes	yes	yes	yes	no	no	yes	no	no	Pukka, Semipukka	No	Yes	No	No	Yes	No	No	-2.07	83.5	Poor	Agree	Agree	Agree	Disagree	Agree	Disagree	Disagree	Disagree	Disagree	Disagree
1000	Parents	35	20-39 years	male	female	Serivce holder	islam	Secondary level	In marital relationship	married	nuclear	30000	21000-49000	semipaka	yes	yes	yes	yes	yes	yes	yes	yes	no	no	no	yes	yes	yes	Pukka, Semipukka	Yes	No	No	No	Yes	Yes	Yes	0.64	662	Upper Middle class	Agree	Agree	Agree	Agree	Agree	Disagree	Disagree	Disagree	Agree	Agree
1001	Adolescent	11	10-19 Years	female		Student	islam	Primary level	Not in marital relationship	unmarried	nuclear	20000	5000-20000	semipaka	yes	yes	yes	yes	yes	yes	yes	yes	no	no	no	yes	yes	yes	Pukka, Semipukka	Yes	No	No	No	Yes	Yes	Yes	0.64	662	Upper Middle class	Agree	Agree	Agree	Agree	Agree	Disagree	Agree	Disagree	Agree	Agree
1002	Parents	38	20-39 years	female	female	Homemaker	islam	Secondary level	In marital relationship	married	nuclear	20000	5000-20000	semipaka	yes	yes	yes	yes	yes	yes	yes	yes	no	no	no	yes	yes	yes	Pukka, Semipukka	Yes	No	No	No	Yes	Yes	Yes	0.64	662	Upper Middle class	Agree	Agree	Agree	Agree	Agree	Disagree	Disagree	Disagree	Agree	Agree
1003	Adolescent	18	10-19 Years	female		Student	islam	Secondary level	Not in marital relationship	unmarried	nuclear	15000	5000-20000	semipaka	yes	yes	yes	yes	no	yes	yes	yes	no	no	no	no	no	no	Pukka, Semipukka	No	No	No	No	No	No	No	-2.62	21.5	Poor	Agree	Agree	Disagree	Agree	Agree	Agree	Agree	Disagree	Agree	Agree
1009	Adolescent	14	10-19 Years	male		Student	islam	Secondary level	Not in marital relationship	unmarried	nuclear	18000	5000-20000	semipaka	yes	yes	yes	yes	yes	yes	yes	yes	no	no	no	yes	yes	no	Pukka, Semipukka	Yes	No	No	No	Yes	Yes	No	-0.07	308.5	Lower Middle Class	Agree	Agree	Agree	Agree	Agree	Disagree	Agree	Disagree	Agree	Disagree
1011	Adolescent	11	10-19 Years	female		Student	islam	Primary level	Not in marital relationship	unmarried	nuclear	12000	5000-20000	semipaka	yes	yes	yes	yes	yes	yes	yes	yes	yes	no	no	no	yes	yes	Pukka, Semipukka	Yes	Yes	No	No	No	Yes	Yes	0.18	486.5	Middle Class	Agree	Agree	Disagree	Agree	Agree	Agree	Agree	Disagree	Agree	Disagree
1012	Parents	36	20-39 years	female	female	Homemaker	islam	Primary level	In marital relationship	married	nuclear	12000	5000-20000	semipaka	yes	yes	yes	yes	yes	yes	yes	yes	yes	no	no	no	yes	yes	Pukka, Semipukka	Yes	Yes	No	No	No	Yes	Yes	0.18	486.5	Middle Class	Agree	Agree	Disagree	Agree	Agree	Disagree	Agree	Disagree	Agree	Agree
1014	Parents	42	40-59 Years	male	male	Businessman	islam	Higher secondary level and above	In marital relationship	married	joint	70000	50000 aqnd above	paka	yes	yes	yes	yes	yes	yes	yes	yes	yes	no	no	yes	yes	yes	Pukka, Semipukka	Yes	Yes	No	No	Yes	Yes	Yes	0.69	776	Upper Middle class	Agree	Disagree	Disagree	Agree	Agree	Agree	Agree	Disagree	Agree	Agree
1015	Adolescent	19	10-19 Years	female		Student	islam	Higher secondary level and above	Not in marital relationship	unmarried	nuclear	30000	21000-49000	semipaka	yes	yes	yes	yes	yes	yes	yes	yes	no	no	no	no	yes	yes	Pukka, Semipukka	Yes	No	No	No	No	Yes	Yes	0.13	395.5	Lower Middle Class	Disagree	Agree	Disagree	Agree	Agree	Agree	Disagree	Agree	Disagree	Agree
1016	Parents	40	40-59 Years	female	female	Homemaker	islam	Primary level	In marital relationship	married	nuclear	30000	21000-49000	semipaka	yes	yes	yes	yes	yes	yes	yes	yes	no	no	no	no	yes	yes	Pukka, Semipukka	Yes	No	No	No	No	Yes	Yes	0.13	395.5	Lower Middle Class	Agree	Agree	Agree	Agree	Agree	Disagree	Disagree	Disagree	Agree	Agree
1017	Adolescent	14	10-19 Years	female		Student	islam	Secondary level	Not in marital relationship	unmarried	nuclear	20000	5000-20000	semipaka	yes	yes	yes	yes	yes	yes	yes	yes	no	no	no	yes	yes	no	Pukka, Semipukka	Yes	No	No	No	Yes	Yes	No	-0.07	308.5	Lower Middle Class	Agree	Disagree	Disagree	Agree	Agree	Agree	Disagree	Disagree	Disagree	Agree
1018	Parents	48	40-59 Years	female	female	Serivce holder	islam	Higher secondary level and above	In marital relationship	married	nuclear	20000	5000-20000	semipaka	yes	yes	yes	yes	yes	yes	yes	yes	no	no	no	yes	yes	no	Pukka, Semipukka	Yes	No	No	No	Yes	Yes	No	-0.07	308.5	Lower Middle Class	Agree	Disagree	Agree	Agree	Agree	Disagree	Agree	Disagree	Agree	Agree
1019	Adolescent	16	10-19 Years	female		Student	islam	Secondary level	Not in marital relationship	unmarried	nuclear	15000	5000-20000	semipaka	yes	yes	yes	yes	no	yes	yes	yes	yes	no	no	yes	no	no	Pukka, Semipukka	No	Yes	No	No	Yes	No	No	-2.07	83.5	Poor	Agree	Agree	Disagree	Agree	Agree	Agree	Agree	Agree	Agree	Agree
1020	Parents	38	20-39 years	female	female	Serivce holder	islam	Primary level	In marital relationship	married	nuclear	15000	5000-20000	semipaka	yes	yes	yes	yes	no	yes	yes	yes	yes	no	no	yes	no	no	Pukka, Semipukka	No	Yes	No	No	Yes	No	No	-2.07	83.5	Poor	Agree	Agree	Agree	Agree	Agree	Disagree	Agree	Disagree	Agree	Agree
1021	Adolescent	14	10-19 Years	male		Student	islam	Secondary level	Not in marital relationship	unmarried	joint	10000	5000-20000	semipaka	yes	yes	yes	yes	yes	yes	yes	yes	yes	no	no	yes	yes	yes	Pukka, Semipukka	Yes	Yes	No	No	Yes	Yes	Yes	0.69	776	Upper Middle class	Agree	Agree	Disagree	Agree	Agree	Agree	Agree	Disagree	Agree	Agree
1022	Parents	35	20-39 years	female	male	Homemaker	islam	Secondary level	In marital relationship	married	joint	10000	5000-20000	semipaka	yes	yes	yes	yes	yes	yes	yes	yes	yes	no	no	yes	yes	yes	Pukka, Semipukka	Yes	Yes	No	No	Yes	Yes	Yes	0.69	776	Upper Middle class	Agree	Agree	Disagree	Agree	Agree	Agree	Disagree	Disagree	Agree	Agree
1023	Adolescent	16	10-19 Years	male		Student	islam	Secondary level	Not in marital relationship	unmarried	nuclear	30000	21000-49000	semipaka	yes	yes	yes	yes	yes	yes	yes	yes	no	no	no	yes	yes	no	Pukka, Semipukka	Yes	No	No	No	Yes	Yes	No	-0.07	308.5	Lower Middle Class	Agree	Agree	Disagree	Agree	Agree	Agree	Agree	Disagree	Agree	Agree
1024	Parents	38	20-39 years	female	male	Homemaker	islam	Primary level	In marital relationship	married	nuclear	30000	21000-49000	semipaka	yes	yes	yes	yes	yes	yes	yes	yes	no	no	no	yes	yes	no	Pukka, Semipukka	Yes	No	No	No	Yes	Yes	No	-0.07	308.5	Lower Middle Class	Agree	Agree	Agree	Agree	Agree	Disagree	Agree	Disagree	Agree	Agree
1026	Parents	42	40-59 Years	male	female	Serivce holder	islam	Primary level	In marital relationship	married	nuclear	25000	21000-49000	semipaka	yes	yes	yes	yes	yes	yes	yes	yes	no	no	no	no	no	no	Pukka, Semipukka	Yes	No	No	No	No	No	No	-1.62	105.5	Poor	Agree	Agree	Agree	Agree	Agree	Disagree	Agree	Disagree	Agree	Disagree
1028	Parents	38	20-39 years	female	female	Businessman	islam	Primary level	In marital relationship	married	nuclear	15000	5000-20000	semipaka	yes	yes	yes	yes	no	yes	yes	yes	yes	no	no	no	no	no	Pukka, Semipukka	No	Yes	No	No	No	No	No	-2.57	45.5	Poor	Agree	Disagree	Agree	Agree	Agree	Disagree	Agree	Disagree	Agree	Agree
1029	Adolescent	18	10-19 Years	female		Student	islam	Higher secondary level and above	Not in marital relationship	unmarried	joint	100000	50000 aqnd above	paka	yes	yes	yes	yes	yes	yes	yes	yes	no	no	no	yes	yes	yes	Pukka, Semipukka	Yes	No	No	No	Yes	Yes	Yes	0.64	662	Upper Middle class	Agree	Agree	Disagree	Agree	Agree	Agree	Disagree	Disagree	Agree	Agree
4	Parents	32	20-39 years	female	male	Homemaker	islam	Primary level	In marital relationship	married	nuclear	20000	5000-20000	semipaka	yes	yes	yes	yes	yes	yes	yes	yes	yes	no	yes	yes	yes	yes	Pukka, Semipukka	Yes	Yes	No	Yes	Yes	Yes	Yes	0.93	984.5	Rich	Agree	Agree	Agree	Agree	Agree	Agree	Agree	Disagree	Agree	Agree
6	Parents	40	40-59 Years	female	female	Homemaker	islam	Primary level	In marital relationship	married	nuclear	30000	21000-49000	paka	yes	yes	yes	yes	yes	yes	yes	yes	no	yes	yes	yes	yes	yes	Pukka, Semipukka	Yes	No	Yes	Yes	Yes	Yes	Yes	0.89	938	Rich	Agree	Agree	Disagree	Agree	Agree	Disagree	Agree	Disagree	Agree	Agree
11	Adolescent	11	10-19 Years	male		Student	islam	Secondary level	Not in marital relationship	unmarried	nuclear	25000	21000-49000	paka	yes	yes	yes	yes	yes	yes	yes	yes	yes	no	no	yes	yes	yes	Pukka, Semipukka	Yes	Yes	No	No	Yes	Yes	Yes	0.69	776	Upper Middle class	Agree	Disagree	Agree	Agree	Agree	Agree	Disagree	Disagree	Agree	Agree
12	Parents	40	40-59 Years	male	male	Businessman	islam	Secondary level	In marital relationship	married	nuclear	25000	21000-49000	paka	yes	yes	yes	yes	yes	yes	yes	yes	yes	no	no	yes	yes	yes	Pukka, Semipukka	Yes	Yes	No	No	Yes	Yes	Yes	0.69	776	Upper Middle class	Agree	Disagree	Disagree	Agree	Disagree	Agree	Disagree	Agree	Agree	Agree
18	Parents	40	40-59 Years	female	male	Homemaker	islam	Secondary level	In marital relationship	married	nuclear	40000	21000-49000	paka	yes	yes	yes	yes	yes	yes	yes	yes	yes	no	yes	yes	yes	no	Pukka, Semipukka	Yes	Yes	No	Yes	Yes	Yes	No	0.22	503.5	Middle Class	Disagree	Agree	Agree	Agree	Agree	Agree	Agree	Agree	Agree	Agree
19	Adolescent	14	10-19 Years	male		Student	islam	Secondary level	Not in marital relationship	unmarried	nuclear	22000	21000-49000	paka	yes	yes	yes	yes	yes	yes	yes	yes	no	no	yes	no	no	no	Pukka, Semipukka	Yes	No	No	Yes	No	No	No	-1.38	125.5	Poor	Disagree	Agree	Agree	Agree	Agree	Agree	Disagree	Disagree	Disagree	Agree
21	Adolescent	17	10-19 Years	male		Student	islam	Higher secondary level and above	Not in marital relationship	unmarried	joint	35000	21000-49000	paka	yes	yes	yes	yes	yes	yes	yes	yes	no	no	yes	yes	yes	yes	Pukka, Semipukka	Yes	No	No	Yes	Yes	Yes	Yes	0.88	866	Rich	Disagree	Disagree	Agree	Agree	Agree	Agree	Agree	Agree	Agree	Agree
23	Adolescent	14	10-19 Years	female		Student	islam	Secondary level	Not in marital relationship	unmarried	nuclear	40000	21000-49000	paka	yes	yes	yes	yes	yes	yes	yes	yes	no	no	no	yes	yes	yes	Pukka, Semipukka	Yes	No	No	No	Yes	Yes	Yes	0.64	662	Upper Middle class	Agree	Agree	Agree	Agree	Agree	Agree	Agree	Disagree	Agree	Agree
24	Parents	40	40-59 Years	male	female	Businessman	islam	Secondary level	In marital relationship	married	nuclear	40000	21000-49000	paka	yes	yes	yes	yes	yes	yes	yes	yes	no	no	no	yes	yes	yes	Pukka, Semipukka	Yes	No	No	No	Yes	Yes	Yes	0.64	662	Upper Middle class	Disagree	Agree	Agree	Agree	Agree	Agree	Agree	Disagree	Agree	Agree
26	Parents	50	40-59 Years	female	female	Homemaker	islam	Primary level	Not in marital relationship	widow/ widower	joint	15000	5000-20000	semipaka	yes	yes	yes	yes	yes	yes	yes	yes	no	no	yes	no	yes	yes	Pukka, Semipukka	Yes	No	No	Yes	No	Yes	Yes	0.37	535.5	Middle Class	Agree	Agree	Agree	Agree	Agree	Agree	Agree	Disagree	Agree	Agree
29	Adolescent	12	10-19 Years	male		Student	islam	Primary level	Not in marital relationship	unmarried	joint	40000	21000-49000	semipaka	yes	yes	yes	yes	yes	yes	yes	yes	no	no	yes	yes	yes	yes	Pukka, Semipukka	Yes	No	No	Yes	Yes	Yes	Yes	0.88	866	Rich	Disagree	Disagree	Disagree	Agree	Agree	Agree	Agree	Disagree	Disagree	Agree
32	Parents	34	20-39 years	female	male	Homemaker	islam	Primary level	In marital relationship	married	joint	25000	21000-49000	semipaka	yes	yes	yes	yes	yes	yes	yes	yes	yes	no	yes	no	no	no	Pukka, Semipukka	Yes	Yes	No	Yes	No	No	No	-1.33	133.5	Poor	Disagree	Agree	Disagree	Agree	Agree	Agree	Disagree	Agree	Disagree	Agree
36	Parents	53	40-59 Years	male	female	Businessman	islam	Primary level	In marital relationship	married	joint	15000	5000-20000	semipaka	yes	yes	yes	yes	yes	yes	yes	yes	no	no	yes	yes	yes	yes	Pukka, Semipukka	Yes	No	No	Yes	Yes	Yes	Yes	0.88	866	Rich	Disagree	Agree	Disagree	Agree	Agree	Disagree	Agree	Disagree	Agree	Agree
37	Adolescent	15	10-19 Years	male		Student	islam	Secondary level	In marital relationship	married	nuclear	15000	5000-20000	semipaka	yes	yes	yes	yes	yes	yes	yes	yes	no	no	yes	no	yes	no	Pukka, Semipukka	Yes	No	No	Yes	No	Yes	No	-0.33	259.5	Lower Middle Class	Disagree	Disagree	Disagree	Agree	Agree	Disagree	Disagree	Disagree	Agree	Agree
39	Adolescent	19	10-19 Years	male		Student	islam	Secondary level	Not in marital relationship	unmarried	nuclear	35000	21000-49000	paka	yes	yes	yes	yes	yes	yes	yes	yes	no	yes	yes	yes	no	no	Pukka, Semipukka	Yes	No	Yes	Yes	Yes	No	No	-0.87	197.5	Poor	Disagree	Agree	Disagree	Agree	Agree	Agree	Agree	Disagree	Disagree	Agree
42	Parents	48	40-59 Years	male	female	Businessman	islam	Secondary level	In marital relationship	married	nuclear	25000	21000-49000	paka	yes	yes	yes	yes	yes	yes	yes	yes	no	yes	yes	yes	yes	yes	Pukka, Semipukka	Yes	No	Yes	Yes	Yes	Yes	Yes	0.89	938	Rich	Disagree	Agree	Disagree	Agree	Agree	Agree	Agree	Disagree	Disagree	Agree
44	Parents	36	20-39 years	female	female	Homemaker	islam	Secondary level	In marital relationship	married	nuclear	30000	21000-49000	semipaka	yes	yes	yes	yes	yes	yes	yes	yes	yes	no	no	yes	yes	yes	Pukka, Semipukka	Yes	Yes	No	No	Yes	Yes	Yes	0.69	776	Upper Middle class	Agree	Disagree	Agree	Agree	Agree	Agree	Disagree	Disagree	Agree	Agree
46	Parents	40	40-59 Years	male	female	Serivce holder	islam	Higher secondary level and above	In marital relationship	married	joint	40000	21000-49000	semipaka	yes	yes	yes	yes	yes	yes	yes	yes	no	no	yes	yes	yes	yes	Pukka, Semipukka	Yes	No	No	Yes	Yes	Yes	Yes	0.88	866	Rich	Agree	Disagree	Disagree	Agree	Agree	Disagree	Agree	Disagree	Agree	Agree
50	Parents	42	40-59 Years	male	female	Businessman	islam	Primary level	In marital relationship	married	nuclear	15000	5000-20000	semipaka	yes	yes	yes	yes	yes	yes	yes	yes	yes	no	yes	no	yes	yes	Pukka, Semipukka	Yes	Yes	No	Yes	No	Yes	Yes	0.42	575	Middle Class	Disagree	Agree	Agree	Agree	Agree	Disagree	Agree	Disagree	Disagree	Agree
54	Parents	45	40-59 Years	male	male	Serivce holder	islam	Secondary level	In marital relationship	married	nuclear	15000	5000-20000	semipaka	yes	yes	yes	yes	yes	yes	yes	yes	no	no	no	yes	yes	yes	Pukka, Semipukka	Yes	No	No	No	Yes	Yes	Yes	0.64	662	Upper Middle class	Disagree	Disagree	Disagree	Agree	Agree	Agree	Agree	Disagree	Disagree	Agree
58	Adolescent	12	10-19 Years	female		Student	islam	Primary level	Not in marital relationship	unmarried	nuclear	10000	5000-20000	semipaka	yes	yes	yes	yes	yes	yes	yes	yes	no	no	no	no	yes	yes	Pukka, Semipukka	Yes	No	No	No	No	Yes	Yes	0.13	395.5	Lower Middle Class	Agree	Agree	Agree	Agree	Agree	Agree	Disagree	Disagree	Agree	Agree
60	Adolescent	13	10-19 Years	female		Student	islam	Secondary level	Not in marital relationship	unmarried	nuclear	11000	5000-20000	paka	yes	yes	yes	yes	yes	yes	yes	yes	no	no	no	yes	yes	no	Pukka, Semipukka	Yes	No	No	No	Yes	Yes	No	-0.07	308.5	Lower Middle Class	Agree	Disagree	Disagree	Agree	Agree	Disagree	Disagree	Disagree	Agree	Agree
61	Parents	35	20-39 years	female	female	Homemaker	islam	Secondary level	In marital relationship	married	nuclear	45000	21000-49000	paka	yes	yes	yes	yes	yes	yes	yes	yes	no	no	no	yes	yes	yes	Pukka, Semipukka	Yes	No	No	No	Yes	Yes	Yes	0.64	662	Upper Middle class	Agree	Agree	Agree	Disagree	Agree	Agree	Agree	Disagree	Agree	Disagree
84	Adolescent	14	10-19 Years	female		Student	islam	Secondary level	Not in marital relationship	unmarried	nuclear	20000	5000-20000	paka	yes	yes	yes	yes	yes	yes	yes	yes	no	no	no	no	yes	no	Pukka, Semipukka	Yes	No	No	No	No	Yes	No	-0.58	221.5	Lower Middle Class	Agree	Agree	Agree	Agree	Agree	Agree	Disagree	Disagree	Agree	Agree
87	Parents	32	20-39 years	female	female	Homemaker	islam	Secondary level	In marital relationship	married	nuclear	25000	21000-49000	paka	yes	yes	yes	yes	yes	yes	yes	yes	no	no	no	no	yes	yes	Pukka, Semipukka	Yes	No	No	No	No	Yes	Yes	0.13	395.5	Lower Middle Class	Agree	Agree	Agree	Agree	Agree	Agree	Agree	Disagree	Agree	Agree
97	Adolescent	15	10-19 Years	female		Student	islam	Secondary level	Not in marital relationship	unmarried	nuclear	30000	21000-49000	semipaka	yes	yes	yes	yes	no	yes	yes	yes	no	no	no	yes	no	no	Pukka, Semipukka	No	No	No	No	Yes	No	No	-2.12	73.5	Poor	Disagree	Agree	Agree	Agree	Agree	Agree	Disagree	Agree	Disagree	Agree
99	Adolescent	16	10-19 Years	male		Student	islam	Secondary level	Not in marital relationship	unmarried	nuclear	30000	21000-49000	paka	yes	yes	yes	yes	yes	yes	yes	yes	no	no	no	yes	no	no	Pukka, Semipukka	Yes	No	No	No	Yes	No	No	-1.12	154.5	Poor	Agree	Agree	Disagree	Agree	Agree	Agree	Agree	Agree	Agree	Disagree
100	Parents	36	20-39 years	female	male	Homemaker	islam	Secondary level	In marital relationship	married	nuclear	30000	21000-49000	paka	yes	yes	yes	yes	yes	yes	yes	yes	no	no	no	yes	no	no	Pukka, Semipukka	Yes	No	No	No	Yes	No	No	-1.12	154.5	Poor	Agree	Agree	Agree	Agree	Agree	Disagree	Agree	Disagree	Agree	Agree
106	Adolescent	14	10-19 Years	female		Student	islam	Primary level	Not in marital relationship	unmarried	nuclear	15000	5000-20000	semipaka	yes	yes	yes	yes	no	yes	no	no	no	no	no	no	no	no	Pukka, Semipukka	No	No	No	No	No	No	No	-2.62	21.5	Poor	Agree	Agree	Disagree	Agree	Agree	Agree	Agree	Disagree	Agree	Agree
109	Parents	45	40-59 Years	female	female	Homemaker	islam	Higher secondary level and above	In marital relationship	married	nuclear	30000	21000-49000	paka	yes	yes	yes	yes	yes	yes	yes	yes	no	no	yes	yes	yes	no	Pukka, Semipukka	Yes	No	No	Yes	Yes	Yes	No	0.17	456.5	Middle Class	Agree	Agree	Agree	Agree	Agree	Agree	Agree	Disagree	Agree	Agree
111	Parents	32	20-39 years	female	male	Serivce holder	islam	Secondary level	In marital relationship	married	nuclear	20000	5000-20000	semipaka	yes	yes	yes	yes	yes	yes	yes	yes	no	no	no	no	yes	yes	Pukka, Semipukka	Yes	No	No	No	No	Yes	Yes	0.13	395.5	Lower Middle Class	Agree	Agree	Disagree	Agree	Disagree	Agree	Agree	Disagree	Agree	Agree
129	Adolescent	13	10-19 Years	female		Student	islam	Secondary level	Not in marital relationship	unmarried	joint	30000	21000-49000	semipaka	yes	yes	yes	yes	yes	yes	yes	yes	no	yes	yes	no	yes	yes	Pukka, Semipukka	Yes	No	Yes	Yes	No	Yes	Yes	0.38	560	Middle Class	Agree	Agree	Agree	Agree	Agree	Agree	Disagree	Disagree	Agree	Agree
135	Adolescent	14	10-19 Years	male		Student	islam	Secondary level	Not in marital relationship	unmarried	nuclear	25000	21000-49000	paka	yes	yes	yes	yes	yes	yes	yes	yes	no	no	yes	yes	yes	no	Pukka, Semipukka	Yes	No	No	Yes	Yes	Yes	No	0.17	456.5	Middle Class	Agree	Agree	Agree	Agree	Agree	Agree	Disagree	Disagree	Agree	Agree
137	Adolescent	19	10-19 Years	male		Student	islam	Primary level	Not in marital relationship	unmarried	nuclear	25000	21000-49000	paka	yes	yes	yes	yes	yes	yes	yes	yes	no	no	no	yes	yes	no	Pukka, Semipukka	Yes	No	No	No	Yes	Yes	No	-0.07	308.5	Lower Middle Class	Agree	Agree	Disagree	Agree	Agree	Agree	Disagree	Disagree	Agree	Agree
170	Parents	35	20-39 years	female	male	Homemaker	islam	Secondary level	In marital relationship	married	nuclear	30000	21000-49000	semipaka	yes	yes	yes	yes	yes	yes	yes	yes	no	no	yes	yes	yes	yes	Pukka, Semipukka	Yes	No	No	Yes	Yes	Yes	Yes	0.88	866	Rich	Agree	Agree	Disagree	Agree	Agree	Agree	Disagree	Disagree	Agree	Agree
178	Adolescent	11	10-19 Years	female		Student	islam	Primary level	Not in marital relationship	unmarried	nuclear	20000	5000-20000	semipaka	yes	yes	yes	yes	no	yes	yes	no	no	no	no	yes	yes	yes	Pukka, Semipukka	No	No	No	No	Yes	Yes	Yes	-0.36	243.5	Lower Middle Class	Agree	Agree	Agree	Agree	Agree	Agree	Agree	Disagree	Agree	Agree
181	Parents	36	20-39 years	female	female	Homemaker	islam	Primary level	Not in marital relationship	widow/ widower	nuclear	12000	5000-20000	paka	yes	yes	yes	yes	yes	yes	yes	yes	no	no	no	yes	yes	yes	Pukka, Semipukka	Yes	No	No	No	Yes	Yes	Yes	0.64	662	Upper Middle class	Agree	Agree	Agree	Agree	Agree	Agree	Disagree	Disagree	Agree	Agree
182	Adolescent	13	10-19 Years	female		Student	islam	Secondary level	Not in marital relationship	unmarried	nuclear	12000	5000-20000	paka	yes	yes	yes	yes	yes	yes	yes	yes	no	no	no	yes	yes	yes	Pukka, Semipukka	Yes	No	No	No	Yes	Yes	Yes	0.64	662	Upper Middle class	Agree	Disagree	Agree	Agree	Agree	Agree	Agree	Disagree	Agree	Agree
187	Parents	35	20-39 years	female	male	Homemaker	islam	Secondary level	In marital relationship	married	nuclear	20000	5000-20000	semipaka	yes	yes	yes	yes	yes	yes	yes	yes	yes	no	yes	yes	yes	yes	Pukka, Semipukka	Yes	Yes	No	Yes	Yes	Yes	Yes	0.93	984.5	Rich	Agree	Agree	Agree	Agree	Agree	Agree	Disagree	Disagree	Agree	Agree
193	Parents	50	40-59 Years	female	female	Homemaker	islam	Primary level	In marital relationship	married	nuclear	5000	5000-20000	paka	yes	yes	yes	yes	yes	yes	yes	yes	no	no	no	yes	no	no	Pukka, Semipukka	Yes	No	No	No	Yes	No	No	-1.12	154.5	Poor	Agree	Agree	Agree	Agree	Agree	Agree	Disagree	Disagree	Agree	Disagree
201	Parents	45	40-59 Years	male	male	Businessman	islam	Secondary level	In marital relationship	married	nuclear	20000	5000-20000	paka	yes	yes	yes	yes	yes	yes	yes	yes	no	no	no	yes	no	no	Pukka, Semipukka	Yes	No	No	No	Yes	No	No	-1.12	154.5	Poor	Agree	Disagree	Agree	Agree	Agree	Agree	Disagree	Disagree	Agree	Agree
203	Parents	35	20-39 years	female	female	Homemaker	islam	Secondary level	In marital relationship	married	joint	10000	5000-20000	paka	yes	yes	yes	yes	yes	yes	yes	yes	no	no	no	yes	no	no	Pukka, Semipukka	Yes	No	No	No	Yes	No	No	-1.12	154.5	Poor	Agree	Agree	Agree	Agree	Agree	Agree	Agree	Disagree	Agree	Agree
205	Parents	33	20-39 years	female	female	Homemaker	islam	Secondary level	In marital relationship	married	nuclear	25000	21000-49000	paka	yes	yes	yes	yes	yes	yes	yes	yes	no	no	no	yes	yes	yes	Pukka, Semipukka	Yes	No	No	No	Yes	Yes	Yes	0.64	662	Upper Middle class	Agree	Agree	Agree	Agree	Agree	Agree	Disagree	Disagree	Agree	Agree
206	Adolescent	10	10-19 Years	female		Student	islam	Primary level	Not in marital relationship	unmarried	nuclear	25000	21000-49000	paka	yes	yes	yes	yes	yes	yes	yes	yes	no	no	no	yes	yes	yes	Pukka, Semipukka	Yes	No	No	No	Yes	Yes	Yes	0.64	662	Upper Middle class	Agree	Agree	Agree	Agree	Agree	Agree	Disagree	Disagree	Agree	Agree
207	Parents	33	20-39 years	female	male	Homemaker	islam	Primary level	In marital relationship	married	nuclear	15000	5000-20000	semipaka	yes	yes	yes	yes	yes	yes	yes	yes	no	no	no	no	yes	yes	Pukka, Semipukka	Yes	No	No	No	No	Yes	Yes	0.13	395.5	Lower Middle Class	Agree	Agree	Agree	Agree	Agree	Agree	Agree	Disagree	Agree	Agree
208	Adolescent	11	10-19 Years	male		Student	islam	Primary level	Not in marital relationship	unmarried	nuclear	15000	5000-20000	semipaka	yes	yes	yes	yes	yes	yes	yes	yes	no	no	no	no	yes	yes	Pukka, Semipukka	Yes	No	No	No	No	Yes	Yes	0.13	395.5	Lower Middle Class	Agree	Disagree	Agree	Agree	Agree	Agree	Agree	Disagree	Agree	Disagree
209	Parents	32	20-39 years	female	male	Serivce holder	islam	Primary level	In marital relationship	married	nuclear	25000	21000-49000	paka	yes	yes	yes	yes	yes	yes	yes	yes	yes	no	yes	yes	yes	no	Pukka, Semipukka	Yes	Yes	No	Yes	Yes	Yes	No	0.22	503.5	Middle Class	Agree	Agree	Agree	Agree	Agree	Agree	Disagree	Disagree	Agree	Agree
210	Adolescent	16	10-19 Years	male		Student	islam	Secondary level	Not in marital relationship	unmarried	nuclear	25000	21000-49000	paka	yes	yes	yes	yes	yes	yes	yes	yes	yes	no	yes	yes	yes	no	Pukka, Semipukka	Yes	Yes	No	Yes	Yes	Yes	No	0.22	503.5	Middle Class	Agree	Agree	Agree	Agree	Agree	Agree	Disagree	Disagree	Agree	Agree
212	Adolescent	17	10-19 Years	male		Student	islam	Higher secondary level and above	Not in marital relationship	unmarried	nuclear	100000	50000 aqnd above	paka	yes	yes	yes	yes	yes	yes	yes	yes	yes	yes	no	yes	yes	no	Pukka, Semipukka	Yes	Yes	Yes	No	Yes	Yes	No	-0.01	355.5	Lower Middle Class	Agree	Disagree	Disagree	Agree	Agree	Agree	Disagree	Disagree	Agree	Agree
213	Parents	34	20-39 years	female	female	Homemaker	islam	Secondary level	In marital relationship	married	nuclear	15000	5000-20000	paka	yes	yes	yes	yes	yes	yes	yes	yes	no	no	no	yes	yes	no	Pukka, Semipukka	Yes	No	No	No	Yes	Yes	No	-0.07	308.5	Lower Middle Class	Agree	Disagree	Disagree	Agree	Agree	Agree	Disagree	Agree	Agree	Agree
223	Parents	39	20-39 years	female	male	Homemaker	islam	Secondary level	In marital relationship	married	joint	50000	50000 aqnd above	paka	yes	yes	yes	yes	yes	yes	yes	yes	no	no	no	yes	yes	yes	Pukka, Semipukka	Yes	No	No	No	Yes	Yes	Yes	0.64	662	Upper Middle class	Agree	Disagree	Agree	Agree	Agree	Agree	Agree	Agree	Agree	Agree
226	Adolescent	12	10-19 Years	female		Student	islam	Secondary level	Not in marital relationship	unmarried	nuclear	25000	21000-49000	paka	yes	yes	yes	yes	yes	yes	yes	yes	no	no	yes	no	yes	no	Pukka, Semipukka	Yes	No	No	Yes	No	Yes	No	-0.33	259.5	Lower Middle Class	Agree	Disagree	Agree	Agree	Agree	Agree	Disagree	Agree	Agree	Agree
229	Parents	41	40-59 Years	female	female	Serivce holder	islam	Higher secondary level and above	In marital relationship	married	joint	24000	21000-49000	semipaka	yes	yes	yes	yes	yes	yes	yes	yes	no	no	no	yes	yes	yes	Pukka, Semipukka	Yes	No	No	No	Yes	Yes	Yes	0.64	662	Upper Middle class	Agree	Disagree	Disagree	Agree	Agree	Agree	Agree	Disagree	Agree	Disagree
230	Adolescent	19	10-19 Years	female		Student	islam	Higher secondary level and above	Not in marital relationship	unmarried	joint	24000	21000-49000	semipaka	yes	yes	yes	yes	yes	yes	yes	yes	no	no	no	yes	yes	yes	Pukka, Semipukka	Yes	No	No	No	Yes	Yes	Yes	0.64	662	Upper Middle class	Agree	Agree	Agree	Agree	Agree	Agree	Agree	Disagree	Agree	Agree
239	Adolescent	10	10-19 Years	male		Student	islam	Primary level	Not in marital relationship	unmarried	nuclear	20000	5000-20000	paka	yes	yes	yes	yes	yes	no	yes	yes	yes	no	no	no	yes	no	Pukka, Semipukka	Yes	Yes	No	No	No	Yes	No	-0.53	233.5	Lower Middle Class	Disagree	Disagree	Disagree	Disagree	Agree	Disagree	Agree	Disagree	Disagree	Disagree
243	Adolescent	10	10-19 Years	male		Student	islam	Primary level	Not in marital relationship	unmarried	nuclear	20000	5000-20000	paka	yes	yes	yes	yes	yes	yes	yes	yes	yes	no	yes	no	yes	yes	Pukka, Semipukka	Yes	Yes	No	Yes	No	Yes	Yes	0.42	575	Middle Class	Disagree	Disagree	Disagree	Agree	Agree	Disagree	Agree	Disagree	Disagree	Agree
244	Parents	49	40-59 Years	male	male	Farmers and day labourers	islam	Secondary level	In marital relationship	married	nuclear	20000	5000-20000	paka	yes	yes	yes	yes	yes	yes	yes	yes	yes	no	yes	no	yes	yes	Pukka, Semipukka	Yes	Yes	No	Yes	No	Yes	Yes	0.42	575	Middle Class	Agree	Disagree	Disagree	Agree	Agree	Disagree	Disagree	Disagree	Agree	Agree
246	Parents	60	60 Years and above	male	female	Farmers and day labourers	islam	Primary level	In marital relationship	married	joint	30000	21000-49000	paka	yes	yes	yes	yes	yes	yes	yes	yes	no	no	no	no	yes	no	Pukka, Semipukka	Yes	No	No	No	No	Yes	No	-0.58	221.5	Lower Middle Class	Agree	Disagree	Agree	Agree	Agree	Agree	Disagree	Disagree	Agree	Disagree
248	Parents	30	20-39 years	female	male	Homemaker	islam	Secondary level	In marital relationship	married	joint	30000	21000-49000	paka	yes	yes	yes	yes	yes	yes	yes	yes	yes	no	yes	no	yes	yes	Pukka, Semipukka	Yes	Yes	No	Yes	No	Yes	Yes	0.42	575	Middle Class	Agree	Agree	Agree	Agree	Agree	Agree	Disagree	Disagree	Agree	Disagree
254	Parents	40	40-59 Years	female	female	Homemaker	islam	Primary level	In marital relationship	married	nuclear	12000	5000-20000	semipaka	yes	yes	yes	yes	yes	yes	yes	yes	no	no	yes	yes	yes	yes	Pukka, Semipukka	Yes	No	No	Yes	Yes	Yes	Yes	0.88	866	Rich	Agree	Disagree	Disagree	Agree	Agree	Disagree	Agree	Disagree	Agree	Agree
255	Adolescent	12	10-19 Years	male		Student	islam	Secondary level	Not in marital relationship	unmarried	joint	20000	5000-20000	semipaka	yes	yes	yes	yes	yes	yes	yes	yes	no	no	no	no	yes	no	Pukka, Semipukka	Yes	No	No	No	No	Yes	No	-0.58	221.5	Lower Middle Class	Agree	Disagree	Disagree	Agree	Agree	Disagree	Agree	Disagree	Agree	Disagree
257	Adolescent	17	10-19 Years	female		Student	islam	Secondary level	Not in marital relationship	unmarried	nuclear	20000	5000-20000	semipaka	yes	yes	yes	yes	yes	yes	yes	yes	no	no	no	no	yes	yes	Pukka, Semipukka	Yes	No	No	No	No	Yes	Yes	0.13	395.5	Lower Middle Class	Agree	Disagree	Agree	Agree	Agree	Agree	Agree	Disagree	Agree	Agree
263	Adolescent	12	10-19 Years	female		Student	islam	Primary level	Not in marital relationship	unmarried	nuclear	10000	5000-20000	semipaka	yes	yes	yes	yes	yes	yes	yes	yes	yes	yes	yes	yes	yes	yes	Pukka, Semipukka	Yes	Yes	Yes	Yes	Yes	Yes	Yes	0.94	1027.5	Rich	Agree	Disagree	Disagree	Agree	Agree	Disagree	Agree	Disagree	Agree	Disagree
269	Adolescent	13	10-19 Years	female		Student	islam	Primary level	Not in marital relationship	unmarried	nuclear	25000	21000-49000	semipaka	yes	yes	yes	yes	yes	yes	yes	yes	yes	no	yes	yes	yes	yes	Pukka, Semipukka	Yes	Yes	No	Yes	Yes	Yes	Yes	0.93	984.5	Rich	Agree	Agree	Agree	Agree	Agree	Agree	Disagree	Disagree	Agree	Agree
272	Parents	40	40-59 Years	female	male	Homemaker	islam	Primary level	In marital relationship	married	joint	20000	5000-20000	semipaka	yes	yes	yes	yes	yes	yes	yes	yes	yes	no	yes	yes	yes	yes	Pukka, Semipukka	Yes	Yes	No	Yes	Yes	Yes	Yes	0.93	984.5	Rich	Agree	Disagree	Agree	Agree	Agree	Agree	Agree	Disagree	Agree	Agree
277	Adolescent	10	10-19 Years	female		Student	islam	Primary level	Not in marital relationship	unmarried	nuclear	20000	5000-20000	semipaka	yes	yes	yes	yes	yes	yes	yes	yes	yes	no	yes	no	yes	yes	Pukka, Semipukka	Yes	Yes	No	Yes	No	Yes	Yes	0.42	575	Middle Class	Disagree	Disagree	Agree	Agree	Agree	Agree	Agree	Disagree	Agree	Disagree
278	Parents	38	20-39 years	male	female	Businessman	islam	Secondary level	In marital relationship	married	nuclear	20000	5000-20000	semipaka	yes	yes	yes	yes	yes	yes	yes	yes	yes	no	yes	no	yes	yes	Pukka, Semipukka	Yes	Yes	No	Yes	No	Yes	Yes	0.42	575	Middle Class	Agree	Disagree	Agree	Agree	Agree	Agree	Agree	Disagree	Agree	Agree
279	Adolescent	13	10-19 Years	male		Student	islam	Secondary level	Not in marital relationship	unmarried	nuclear	25000	21000-49000	semipaka	yes	yes	yes	yes	yes	yes	yes	yes	no	no	yes	no	yes	yes	Pukka, Semipukka	Yes	No	No	Yes	No	Yes	Yes	0.37	535.5	Middle Class	Agree	Disagree	Disagree	Agree	Agree	Disagree	Disagree	Disagree	Agree	Disagree
284	Parents	50	40-59 Years	male	female	Serivce holder	islam	Primary level	In marital relationship	married	nuclear	30000	21000-49000	semipaka	yes	yes	yes	yes	yes	yes	yes	yes	no	no	no	no	yes	yes	Pukka, Semipukka	Yes	No	No	No	No	Yes	Yes	0.13	395.5	Lower Middle Class	Agree	Agree	Agree	Agree	Agree	Agree	Disagree	Disagree	Agree	Agree
285	Adolescent	10	10-19 Years	female		Student	islam	Primary level	Not in marital relationship	unmarried	nuclear	15000	5000-20000	semipaka	yes	yes	yes	yes	no	yes	yes	yes	yes	no	no	no	no	no	Pukka, Semipukka	No	Yes	No	No	No	No	No	-2.57	45.5	Poor	Agree	Disagree	Disagree	Agree	Agree	Disagree	Agree	Agree	Agree	Agree
286	Parents	40	40-59 Years	female	female	Homemaker	islam	Primary level	Not in marital relationship	widow/ widower	nuclear	15000	5000-20000	semipaka	yes	yes	yes	yes	no	yes	yes	yes	yes	no	no	no	no	no	Pukka, Semipukka	No	Yes	No	No	No	No	No	-2.57	45.5	Poor	Agree	Agree	Agree	Agree	Agree	Agree	Disagree	Agree	Agree	Agree
288	Parents	40	40-59 Years	female	female	Serivce holder	islam	Primary level	In marital relationship	married	nuclear	15000	5000-20000	semipaka	yes	yes	yes	yes	yes	yes	yes	yes	yes	no	yes	no	yes	yes	Pukka, Semipukka	Yes	Yes	No	Yes	No	Yes	Yes	0.42	575	Middle Class	Agree	Agree	Agree	Agree	Agree	Agree	Disagree	Agree	Agree	Agree
290	Parents	60	60 Years and above	female	female	Farmers and day labourers	islam	Primary level	In marital relationship	married	joint	20000	5000-20000	semipaka	yes	yes	yes	yes	yes	yes	yes	yes	no	no	no	no	yes	no	Pukka, Semipukka	Yes	No	No	No	No	Yes	No	-0.58	221.5	Lower Middle Class	Agree	Agree	Agree	Agree	Agree	Agree	Disagree	Disagree	Agree	Agree
293	Adolescent	10	10-19 Years	male		Student	islam	Primary level	Not in marital relationship	unmarried	nuclear	20000	5000-20000	semipaka	yes	yes	yes	yes	yes	yes	yes	yes	no	no	no	no	yes	no	Pukka, Semipukka	Yes	No	No	No	No	Yes	No	-0.58	221.5	Lower Middle Class	Agree	Disagree	Agree	Agree	Agree	Agree	Agree	Agree	Agree	Agree
298	Parents	45	40-59 Years	male	female	Businessman	islam	Primary level	In marital relationship	married	nuclear	20000	5000-20000	paka	yes	yes	yes	yes	yes	yes	yes	yes	no	no	yes	no	yes	yes	Pukka, Semipukka	Yes	No	No	Yes	No	Yes	Yes	0.37	535.5	Middle Class	Agree	Agree	Disagree	Agree	Agree	Agree	Agree	Disagree	Agree	Agree
300	Parents	56	40-59 Years	female	female	Businessman	islam	Secondary level	In marital relationship	married	nuclear	30000	21000-49000	paka	yes	yes	yes	yes	yes	yes	yes	yes	yes	yes	yes	no	no	no	Pukka, Semipukka	Yes	Yes	Yes	Yes	No	No	No	-1.32	143.5	Poor	Disagree	Agree	Agree	Agree	Agree	Disagree	Disagree	Agree	Disagree	Agree
301	Adolescent	16	10-19 Years	female		Student	islam	Secondary level	Not in marital relationship	unmarried	nuclear	10000	5000-20000	semipaka	yes	yes	yes	yes	yes	yes	yes	yes	yes	no	yes	yes	yes	yes	Pukka, Semipukka	Yes	Yes	No	Yes	Yes	Yes	Yes	0.93	984.5	Rich	Disagree	Disagree	Disagree	Agree	Agree	Agree	Disagree	Disagree	Agree	Agree
307	Adolescent	16	10-19 Years	male		Student	islam	Secondary level	Not in marital relationship	unmarried	nuclear	30000	21000-49000	paka	yes	yes	yes	yes	yes	yes	yes	yes	yes	no	yes	yes	yes	yes	Pukka, Semipukka	Yes	Yes	No	Yes	Yes	Yes	Yes	0.93	984.5	Rich	Agree	Agree	Disagree	Agree	Agree	Agree	Disagree	Agree	Agree	Agree
315	Adolescent	13	10-19 Years	female		Student	islam	Secondary level	Not in marital relationship	unmarried	nuclear	30000	21000-49000	paka	yes	yes	yes	yes	yes	yes	yes	yes	no	no	yes	no	yes	yes	Pukka, Semipukka	Yes	No	No	Yes	No	Yes	Yes	0.37	535.5	Middle Class	Disagree	Agree	Disagree	Agree	Agree	Agree	Disagree	Disagree	Disagree	Disagree
316	Parents	34	20-39 years	female	female	Homemaker	islam	Secondary level	In marital relationship	married	nuclear	30000	21000-49000	paka	yes	yes	yes	yes	yes	yes	yes	yes	no	no	yes	no	yes	yes	Pukka, Semipukka	Yes	No	No	Yes	No	Yes	Yes	0.37	535.5	Middle Class	Disagree	Agree	Agree	Agree	Agree	Agree	Agree	Disagree	Disagree	Disagree
317	Adolescent	14	10-19 Years	male		Student	islam	Secondary level	Not in marital relationship	unmarried	nuclear	45000	21000-49000	semipaka	yes	yes	yes	yes	yes	yes	yes	yes	no	no	yes	yes	no	no	Pukka, Semipukka	Yes	No	No	Yes	Yes	No	No	-0.87	173.5	Poor	Agree	Disagree	Agree	Disagree	Agree	Agree	Disagree	Disagree	Disagree	Agree
319	Adolescent	12	10-19 Years	female		Student	islam	Secondary level	Not in marital relationship	unmarried	joint	18000	5000-20000	semipaka	yes	yes	yes	yes	yes	yes	yes	yes	no	no	no	yes	yes	yes	Pukka, Semipukka	Yes	No	No	No	Yes	Yes	Yes	0.64	662	Upper Middle class	Disagree	Agree	Disagree	Agree	Agree	Agree	Agree	Agree	Disagree	Disagree
321	Adolescent	16	10-19 Years	female		Student	islam	Secondary level	Not in marital relationship	unmarried	nuclear	30000	21000-49000	paka	yes	yes	yes	yes	yes	yes	yes	yes	no	yes	yes	yes	yes	no	Pukka, Semipukka	Yes	No	Yes	Yes	Yes	Yes	No	0.18	496.5	Middle Class	Agree	Agree	Agree	Agree	Disagree	Disagree	Disagree	Agree	Disagree	Agree
327	Adolescent	19	10-19 Years	female		Student	islam	Higher secondary level and above	Not in marital relationship	unmarried	nuclear	50000	50000 aqnd above	semipaka	yes	yes	yes	yes	yes	yes	yes	yes	no	no	yes	yes	yes	yes	Pukka, Semipukka	Yes	No	No	Yes	Yes	Yes	Yes	0.88	866	Rich	Agree	Disagree	Agree	Agree	Agree	Disagree	Disagree	Agree	Agree	Agree
331	Adolescent	14	10-19 Years	female		Student	islam	Secondary level	Not in marital relationship	unmarried	nuclear	15000	5000-20000	kacha	yes	yes	yes	yes	yes	yes	yes	yes	yes	no	yes	no	no	no	Kaccha	Yes	Yes	No	Yes	No	No	No	-1.87	89.5	Poor	Agree	Agree	Agree	Agree	Agree	Agree	Disagree	Disagree	Agree	Agree
332	Parents	32	20-39 years	female	female	Homemaker	islam	Secondary level	In marital relationship	married	nuclear	15000	5000-20000	kacha	yes	yes	yes	yes	yes	yes	yes	yes	yes	no	yes	no	no	no	Kaccha	Yes	Yes	No	Yes	No	No	No	-1.87	89.5	Poor	Disagree	Agree	Disagree	Agree	Agree	Agree	Disagree	Disagree	Agree	Agree
335	Adolescent	16	10-19 Years	female		Student	islam	Secondary level	Not in marital relationship	unmarried	nuclear	20000	5000-20000	semipaka	yes	yes	yes	yes	yes	yes	yes	yes	no	no	yes	yes	yes	yes	Pukka, Semipukka	Yes	No	No	Yes	Yes	Yes	Yes	0.88	866	Rich	Disagree	Agree	Disagree	Disagree	Agree	Agree	Disagree	Disagree	Disagree	Disagree
337	Adolescent	16	10-19 Years	female		Student	islam	Secondary level	Not in marital relationship	unmarried	nuclear	20000	5000-20000	semipaka	yes	yes	yes	yes	yes	yes	yes	yes	no	no	yes	no	yes	no	Pukka, Semipukka	Yes	No	No	Yes	No	Yes	No	-0.33	259.5	Lower Middle Class	Disagree	Agree	Disagree	Agree	Agree	Agree	Agree	Agree	Disagree	Disagree
338	Parents	38	20-39 years	female	female	Homemaker	islam	Primary level	In marital relationship	married	nuclear	20000	5000-20000	semipaka	yes	yes	yes	yes	yes	yes	yes	yes	no	no	yes	no	yes	no	Pukka, Semipukka	Yes	No	No	Yes	No	Yes	No	-0.33	259.5	Lower Middle Class	Disagree	Agree	Disagree	Agree	Agree	Agree	Disagree	Agree	Agree	Disagree
339	Adolescent	16	10-19 Years	female		Student	islam	Secondary level	Not in marital relationship	unmarried	nuclear	10000	5000-20000	semipaka	yes	yes	yes	yes	no	yes	yes	yes	yes	no	yes	no	yes	yes	Pukka, Semipukka	No	Yes	No	Yes	No	Yes	Yes	-0.58	211.5	Lower Middle Class	Disagree	Disagree	Disagree	Agree	Agree	Agree	Disagree	Agree	Disagree	Agree
340	Parents	35	20-39 years	female	female	Homemaker	islam	Secondary level	In marital relationship	married	nuclear	10000	5000-20000	semipaka	yes	yes	yes	yes	no	yes	yes	yes	yes	no	yes	no	yes	yes	Pukka, Semipukka	No	Yes	No	Yes	No	Yes	Yes	-0.58	211.5	Lower Middle Class	Agree	Agree	Disagree	Agree	Agree	Agree	Agree	Disagree	Agree	Disagree
343	Adolescent	17	10-19 Years	male		Student	islam	Secondary level	Not in marital relationship	unmarried	nuclear	12000	5000-20000	paka	yes	yes	yes	yes	no	yes	yes	yes	no	no	yes	no	no	no	Pukka, Semipukka	No	No	No	Yes	No	No	No	-2.38	60.5	Poor	Disagree	Agree	Agree	Agree	Disagree	Agree	Disagree	Disagree	Disagree	Disagree
349	Adolescent	16	10-19 Years	female		Student	islam	Secondary level	Not in marital relationship	unmarried	nuclear	30000	21000-49000	paka	yes	yes	yes	yes	yes	yes	yes	yes	no	no	no	yes	yes	yes	Pukka, Semipukka	Yes	No	No	No	Yes	Yes	Yes	0.64	662	Upper Middle class	Disagree	Agree	Disagree	Agree	Agree	Agree	Agree	Agree	Disagree	Agree
355	Adolescent	18	10-19 Years	male		Student	islam	Secondary level	Not in marital relationship	unmarried	joint	20000	5000-20000	paka	yes	yes	yes	yes	yes	yes	yes	yes	no	no	no	yes	yes	yes	Pukka, Semipukka	Yes	No	No	No	Yes	Yes	Yes	0.64	662	Upper Middle class	Agree	Disagree	Disagree	Agree	Agree	Disagree	Agree	Disagree	Agree	Disagree
356	Parents	50	40-59 Years	female	male	Homemaker	islam	Secondary level	In marital relationship	married	joint	20000	5000-20000	paka	yes	yes	yes	yes	yes	yes	yes	yes	no	no	no	yes	yes	yes	Pukka, Semipukka	Yes	No	No	No	Yes	Yes	Yes	0.64	662	Upper Middle class	Disagree	Agree	Agree	Agree	Agree	Agree	Agree	Agree	Disagree	Agree
358	Parents	40	40-59 Years	female	female	Businessman	islam	Secondary level	In marital relationship	married	nuclear	20000	5000-20000	semipaka	yes	yes	yes	yes	yes	yes	yes	yes	no	no	yes	no	no	no	Pukka, Semipukka	Yes	No	No	Yes	No	No	No	-1.38	125.5	Poor	Disagree	Agree	Disagree	Disagree	Agree	Agree	Disagree	Disagree	Agree	Agree
362	Parents	34	20-39 years	female	female	Homemaker	islam	Primary level	In marital relationship	married	nuclear	22000	21000-49000	semipaka	yes	yes	yes	yes	no	yes	yes	yes	no	no	no	no	no	no	Pukka, Semipukka	No	No	No	No	No	No	No	-2.62	21.5	Poor	Agree	Agree	Agree	Agree	Agree	Disagree	Agree	Disagree	Agree	Disagree
387	Adolescent	18	10-19 Years	female		Student	islam	Higher secondary level and above	Not in marital relationship	unmarried	nuclear	30000	21000-49000	semipaka	yes	yes	yes	yes	no	yes	yes	yes	yes	no	no	no	no	no	Pukka, Semipukka	No	Yes	No	No	No	No	No	-2.57	45.5	Poor	Agree	Agree	Disagree	Agree	Agree	Agree	Disagree	Disagree	Agree	Agree
390	Parents	42	40-59 Years	male	male	Serivce holder	islam	Secondary level	In marital relationship	married	nuclear	40000	21000-49000	semipaka	yes	yes	yes	yes	yes	yes	yes	yes	no	no	no	yes	yes	yes	Pukka, Semipukka	Yes	No	No	No	Yes	Yes	Yes	0.64	662	Upper Middle class	Agree	Agree	Disagree	Agree	Agree	Agree	Disagree	Disagree	Agree	Agree
404	Parents	40	40-59 Years	female	female	Serivce holder	islam	Secondary level	In marital relationship	married	nuclear	18000	5000-20000	semipaka	yes	yes	yes	yes	yes	yes	yes	yes	no	no	no	yes	yes	yes	Pukka, Semipukka	Yes	No	No	No	Yes	Yes	Yes	0.64	662	Upper Middle class	Agree	Agree	Disagree	Agree	Agree	Agree	Agree	Disagree	Agree	Agree
411	Adolescent	19	10-19 Years	female		Student	islam	Secondary level	Not in marital relationship	unmarried	nuclear	30000	21000-49000	semipaka	yes	yes	yes	yes	yes	yes	yes	yes	no	no	no	yes	yes	yes	Pukka, Semipukka	Yes	No	No	No	Yes	Yes	Yes	0.64	662	Upper Middle class	Agree	Agree	Disagree	Agree	Agree	Agree	Agree	Disagree	Agree	Agree
412	Parents	50	40-59 Years	male	female	Businessman	islam	Secondary level	In marital relationship	married	nuclear	30000	21000-49000	semipaka	yes	yes	yes	yes	yes	yes	yes	yes	no	no	no	yes	yes	yes	Pukka, Semipukka	Yes	No	No	No	Yes	Yes	Yes	0.64	662	Upper Middle class	Agree	Agree	Disagree	Agree	Agree	Agree	Disagree	Disagree	Agree	Agree
414	Parents	48	40-59 Years	male	female	Businessman	islam	Secondary level	In marital relationship	married	nuclear	25000	21000-49000	semipaka	yes	yes	yes	yes	yes	yes	yes	yes	no	no	no	no	yes	yes	Pukka, Semipukka	Yes	No	No	No	No	Yes	Yes	0.13	395.5	Lower Middle Class	Agree	Agree	Disagree	Agree	Agree	Agree	Agree	Disagree	Agree	Agree
423	Parents	40	40-59 Years	female	female	Serivce holder	islam	Primary level	In marital relationship	married	joint	18000	5000-20000	paka	yes	yes	yes	yes	yes	yes	yes	yes	no	no	no	no	yes	yes	Pukka, Semipukka	Yes	No	No	No	No	Yes	Yes	0.13	395.5	Lower Middle Class	Agree	Agree	Agree	Agree	Agree	Agree	Disagree	Disagree	Agree	Agree
428	Adolescent	13	10-19 Years	female		Student	islam	Secondary level	Not in marital relationship	unmarried	nuclear	15000	5000-20000	paka	yes	yes	yes	yes	no	yes	yes	yes	no	no	no	no	no	no	Pukka, Semipukka	No	No	No	No	No	No	No	-2.62	21.5	Poor	Agree	Agree	Agree	Agree	Agree	Agree	Agree	Disagree	Agree	Agree
433	Parents	42	40-59 Years	male	female	Serivce holder	islam	Higher secondary level and above	In marital relationship	married	nuclear	10000	5000-20000	semipaka	yes	yes	yes	yes	yes	yes	yes	yes	no	no	no	yes	yes	yes	Pukka, Semipukka	Yes	No	No	No	Yes	Yes	Yes	0.64	662	Upper Middle class	Agree	Agree	Agree	Agree	Agree	Agree	Disagree	Disagree	Agree	Agree
435	Parents	38	20-39 years	female	female	Homemaker	islam	Secondary level	In marital relationship	married	nuclear	60000	50000 aqnd above	paka	yes	yes	yes	yes	yes	yes	yes	yes	no	no	no	yes	yes	yes	Pukka, Semipukka	Yes	No	No	No	Yes	Yes	Yes	0.64	662	Upper Middle class	Agree	Agree	Agree	Disagree	Agree	Agree	Agree	Disagree	Agree	Agree
446	Adolescent	15	10-19 Years	female		Student	islam	Secondary level	Not in marital relationship	unmarried	nuclear	60000	50000 aqnd above	paka	yes	yes	yes	yes	yes	yes	yes	yes	no	no	no	yes	yes	yes	Pukka, Semipukka	Yes	No	No	No	Yes	Yes	Yes	0.64	662	Upper Middle class	Agree	Agree	Agree	Agree	Agree	Agree	Disagree	Disagree	Agree	Agree
449	Parents	35	20-39 years	female	male	Homemaker	islam	Primary level	In marital relationship	married	nuclear	15000	5000-20000	semipaka	yes	yes	yes	yes	yes	yes	yes	yes	yes	no	no	yes	yes	yes	Pukka, Semipukka	Yes	Yes	No	No	Yes	Yes	Yes	0.69	776	Upper Middle class	Agree	Agree	Agree	Agree	Agree	Agree	Agree	Disagree	Agree	Agree
450	Adolescent	13	10-19 Years	male		Student	islam	Secondary level	Not in marital relationship	unmarried	nuclear	15000	5000-20000	semipaka	yes	yes	yes	yes	yes	yes	yes	yes	yes	no	no	yes	yes	yes	Pukka, Semipukka	Yes	Yes	No	No	Yes	Yes	Yes	0.69	776	Upper Middle class	Agree	Disagree	Agree	Agree	Disagree	Agree	Agree	Disagree	Agree	Agree
452	Adolescent	12	10-19 Years	female		Student	islam	Primary level	Not in marital relationship	unmarried	nuclear	10000	5000-20000	semipaka	yes	yes	yes	yes	no	yes	no	no	no	no	no	no	no	no	Pukka, Semipukka	No	No	No	No	No	No	No	-2.62	21.5	Poor	Disagree	Disagree	Agree	Disagree	Agree	Agree	Agree	Disagree	Disagree	Disagree
453	Parents	35	20-39 years	female	female	Businessman	islam	Secondary level	In marital relationship	married	nuclear	20000	5000-20000	semipaka	yes	yes	yes	yes	yes	yes	yes	yes	no	no	no	no	yes	yes	Pukka, Semipukka	Yes	No	No	No	No	Yes	Yes	0.13	395.5	Lower Middle Class	Agree	Agree	Agree	Agree	Agree	Agree	Disagree	Agree	Agree	Agree
456	Adolescent	16	10-19 Years	male		Student	islam	Secondary level	Not in marital relationship	unmarried	nuclear	40000	21000-49000	semipaka	yes	yes	yes	yes	yes	yes	yes	yes	no	yes	no	yes	yes	no	Pukka, Semipukka	Yes	No	Yes	No	Yes	Yes	No	-0.06	343.5	Lower Middle Class	Agree	Agree	Agree	Agree	Agree	Agree	Disagree	Agree	Agree	Agree
459	Parents	40	40-59 Years	female	male	Serivce holder	islam	No formal education	In marital relationship	married	nuclear	20000	5000-20000	semipaka	yes	yes	yes	yes	no	yes	yes	yes	no	no	no	yes	yes	no	Pukka, Semipukka	No	No	No	No	Yes	Yes	No	-1.07	162.5	Poor	Agree	Agree	Agree	Agree	Agree	Agree	Disagree	Disagree	Agree	Agree
460	Adolescent	18	10-19 Years	male		Student	islam	Higher secondary level and above	In marital relationship	married	nuclear	20000	5000-20000	semipaka	yes	yes	yes	yes	no	yes	yes	yes	no	no	no	yes	yes	no	Pukka, Semipukka	No	No	No	No	Yes	Yes	No	-1.07	162.5	Poor	Disagree	Agree	Disagree	Agree	Disagree	Agree	Agree	Disagree	Disagree	Agree
466	Adolescent	17	10-19 Years	female		Student	islam	Secondary level	Not in marital relationship	unmarried	nuclear	15000	5000-20000	semipaka	yes	yes	yes	yes	no	yes	yes	yes	no	no	yes	no	no	no	Pukka, Semipukka	No	No	No	Yes	No	No	No	-2.38	60.5	Poor	Agree	Agree	Agree	Agree	Agree	Agree	Disagree	Disagree	Agree	Agree
467	Parents	35	20-39 years	female	female	Serivce holder	islam	Primary level	In marital relationship	married	nuclear	30000	21000-49000	semipaka	yes	yes	yes	yes	no	yes	yes	yes	no	no	no	no	no	no	Pukka, Semipukka	No	No	No	No	No	No	No	-2.62	21.5	Poor	Agree	Agree	Agree	Agree	Agree	Agree	Agree	Disagree	Agree	Agree
468	Adolescent	19	10-19 Years	male		Serivce holder	islam	Primary level	Not in marital relationship	unmarried	nuclear	30000	21000-49000	semipaka	yes	yes	yes	yes	no	yes	yes	yes	no	no	no	no	no	no	Pukka, Semipukka	No	No	No	No	No	No	No	-2.62	21.5	Poor	Agree	Agree	Agree	Agree	Agree	Disagree	Agree	Disagree	Agree	Agree
470	Adolescent	16	10-19 Years	female		Student	islam	Primary level	Not in marital relationship	unmarried	nuclear	10000	5000-20000	semipaka	yes	yes	yes	yes	no	yes	yes	yes	no	no	no	no	yes	yes	Pukka, Semipukka	No	No	No	No	No	Yes	Yes	-0.87	184.5	Poor	Agree	Disagree	Agree	Agree	Agree	Agree	Agree	Disagree	Agree	Agree
474	Adolescent	19	10-19 Years	male		Student	islam	Higher secondary level and above	Not in marital relationship	unmarried	nuclear	20000	5000-20000	semipaka	yes	yes	yes	yes	yes	yes	yes	yes	no	no	no	yes	yes	no	Pukka, Semipukka	Yes	No	No	No	Yes	Yes	No	-0.07	308.5	Lower Middle Class	Agree	Agree	Agree	Agree	Agree	Agree	Disagree	Agree	Agree	Disagree
478	Adolescent	14	10-19 Years	female		Student	islam	Primary level	Not in marital relationship	unmarried	nuclear	30000	21000-49000	paka	yes	yes	yes	yes	yes	yes	yes	yes	no	yes	no	yes	yes	yes	Pukka, Semipukka	Yes	No	Yes	No	Yes	Yes	Yes	0.64	745.5	Upper Middle class	Agree	Agree	Agree	Agree	Agree	Agree	Disagree	Agree	Agree	Disagree
479	Parents	46	40-59 Years	female	female	Homemaker	islam	Secondary level	In marital relationship	married	nuclear	20000	5000-20000	semipaka	yes	yes	yes	yes	yes	yes	yes	yes	no	no	no	no	yes	no	Pukka, Semipukka	Yes	No	No	No	No	Yes	No	-0.58	221.5	Lower Middle Class	Agree	Disagree	Agree	Agree	Agree	Agree	Agree	Disagree	Agree	Agree
485	Adolescent	14	10-19 Years	female		Student	islam	Primary level	Not in marital relationship	unmarried	nuclear	40000	21000-49000	semipaka	yes	yes	yes	yes	yes	yes	yes	yes	yes	no	yes	yes	yes	yes	Pukka, Semipukka	Yes	Yes	No	Yes	Yes	Yes	Yes	0.93	984.5	Rich	Agree	Agree	Agree	Agree	Agree	Agree	Agree	Disagree	Agree	Disagree
487	Adolescent	14	10-19 Years	male		Student	islam	Primary level	Not in marital relationship	unmarried	joint	30000	21000-49000	semipaka	yes	yes	yes	yes	yes	yes	yes	yes	yes	yes	yes	yes	yes	yes	Pukka, Semipukka	Yes	Yes	Yes	Yes	Yes	Yes	Yes	0.94	1027.5	Rich	Agree	Agree	Disagree	Agree	Agree	Agree	Agree	Disagree	Agree	Disagree
488	Parents	40	40-59 Years	female	female	Homemaker	islam	Primary level	In marital relationship	married	joint	30000	21000-49000	semipaka	yes	yes	yes	yes	yes	yes	yes	yes	yes	yes	yes	yes	yes	yes	Pukka, Semipukka	Yes	Yes	Yes	Yes	Yes	Yes	Yes	0.94	1027.5	Rich	Agree	Agree	Disagree	Agree	Agree	Agree	Disagree	Disagree	Agree	Agree
493	Adolescent	17	10-19 Years	female		Student	islam	Primary level	Not in marital relationship	unmarried	nuclear	40000	21000-49000	semipaka	yes	yes	yes	yes	yes	yes	yes	yes	no	no	no	yes	yes	yes	Pukka, Semipukka	Yes	No	No	No	Yes	Yes	Yes	0.64	662	Upper Middle class	Disagree	Agree	Disagree	Agree	Agree	Agree	Disagree	Disagree	Disagree	Disagree
497	Adolescent	16	10-19 Years	female		Student	islam	Secondary level	Not in marital relationship	unmarried	nuclear	15000	5000-20000	semipaka	yes	yes	yes	yes	yes	yes	yes	yes	yes	no	yes	yes	yes	yes	Pukka, Semipukka	Yes	Yes	No	Yes	Yes	Yes	Yes	0.93	984.5	Rich	Agree	Disagree	Agree	Agree	Agree	Agree	Agree	Disagree	Agree	Agree
500	Parents	32	20-39 years	female	female	Homemaker	islam	Primary level	In marital relationship	married	joint	20000	5000-20000	semipaka	yes	yes	yes	yes	yes	yes	yes	yes	yes	no	yes	yes	yes	yes	Pukka, Semipukka	Yes	Yes	No	Yes	Yes	Yes	Yes	0.93	984.5	Rich	Disagree	Agree	Agree	Disagree	Agree	Agree	Agree	Disagree	Disagree	Disagree
501	Adolescent	12	10-19 Years	male		Student	islam	Primary level	Not in marital relationship	unmarried	nuclear	15000	5000-20000	paka	yes	yes	yes	yes	yes	yes	yes	yes	yes	no	yes	yes	yes	yes	Pukka, Semipukka	Yes	Yes	No	Yes	Yes	Yes	Yes	0.93	984.5	Rich	Agree	Agree	Agree	Agree	Agree	Agree	Agree	Disagree	Agree	Agree
506	Parents	35	20-39 years	female	female	Homemaker	islam	Primary level	In marital relationship	married	nuclear	10000	5000-20000	semipaka	yes	yes	yes	yes	yes	yes	yes	yes	no	no	yes	yes	yes	yes	Pukka, Semipukka	Yes	No	No	Yes	Yes	Yes	Yes	0.88	866	Rich	Agree	Agree	Agree	Agree	Agree	Agree	Disagree	Disagree	Disagree	Disagree
509	Adolescent	13	10-19 Years	male		Student	islam	Primary level	Not in marital relationship	unmarried	nuclear	20000	5000-20000	semipaka	yes	yes	yes	yes	no	yes	yes	yes	yes	yes	no	no	no	no	Pukka, Semipukka	No	Yes	Yes	No	No	No	No	-2.56	52.5	Poor	Agree	Disagree	Agree	Agree	Disagree	Agree	Agree	Disagree	Agree	Agree
510	Parents	42	40-59 Years	male	female	Farmers and day labourers	islam	No formal education	In marital relationship	married	nuclear	20000	5000-20000	semipaka	yes	yes	yes	yes	no	yes	yes	yes	yes	yes	no	no	no	no	Pukka, Semipukka	No	Yes	Yes	No	No	No	No	-2.56	52.5	Poor	Agree	Agree	Agree	Agree	Disagree	Agree	Agree	Disagree	Agree	Disagree
511	Adolescent	11	10-19 Years	female		Student	islam	Primary level	Not in marital relationship	unmarried	nuclear	12000	5000-20000	semipaka	yes	yes	yes	yes	yes	yes	yes	yes	no	no	yes	yes	yes	yes	Pukka, Semipukka	Yes	No	No	Yes	Yes	Yes	Yes	0.88	866	Rich	Disagree	Agree	Agree	Agree	Agree	Agree	Disagree	Disagree	Disagree	Disagree
515	Adolescent	10	10-19 Years	male		Student	islam	Primary level	Not in marital relationship	unmarried	joint	20000	5000-20000	semipaka	yes	yes	yes	yes	yes	yes	yes	yes	yes	no	yes	yes	yes	yes	Pukka, Semipukka	Yes	Yes	No	Yes	Yes	Yes	Yes	0.93	984.5	Rich	Disagree	Disagree	Disagree	Disagree	Agree	Disagree	Agree	Disagree	Disagree	Disagree
539	Adolescent	12	10-19 Years	female		Student	islam	Primary level	Not in marital relationship	unmarried	joint	12000	5000-20000	kacha	yes	yes	yes	yes	yes	yes	yes	yes	no	no	no	no	yes	yes	Kaccha	Yes	No	No	No	No	Yes	Yes	-0.41	237.5	Lower Middle Class	Agree	Agree	Agree	Agree	Agree	Agree	Agree	Disagree	Agree	Agree
542	Parents	40	40-59 Years	female	female	Homemaker	islam	Primary level	In marital relationship	married	nuclear	15000	5000-20000	semipaka	yes	yes	yes	yes	no	yes	yes	yes	no	no	yes	no	no	no	Pukka, Semipukka	No	No	No	Yes	No	No	No	-2.38	60.5	Poor	Agree	Disagree	Agree	Agree	Agree	Agree	Agree	Disagree	Agree	Agree
544	Parents	45	40-59 Years	male	female	Farmers and day labourers	islam	Secondary level	In marital relationship	married	nuclear	20000	5000-20000	semipaka	yes	yes	yes	yes	yes	yes	yes	yes	yes	no	yes	no	yes	yes	Pukka, Semipukka	Yes	Yes	No	Yes	No	Yes	Yes	0.42	575	Middle Class	Agree	Agree	Agree	Agree	Agree	Agree	Agree	Disagree	Agree	Disagree
545	Adolescent	16	10-19 Years	female		Student	islam	Secondary level	Not in marital relationship	unmarried	nuclear	25000	21000-49000	paka	yes	yes	yes	yes	yes	yes	yes	yes	no	no	no	yes	yes	yes	Pukka, Semipukka	Yes	No	No	No	Yes	Yes	Yes	0.64	662	Upper Middle class	Agree	Agree	Agree	Agree	Agree	Agree	Disagree	Disagree	Agree	Disagree
547	Adolescent	15	10-19 Years	male		Student	islam	Secondary level	Not in marital relationship	unmarried	joint	40000	21000-49000	paka	yes	yes	yes	yes	yes	yes	yes	yes	no	no	no	yes	yes	yes	Pukka, Semipukka	Yes	No	No	No	Yes	Yes	Yes	0.64	662	Upper Middle class	Agree	Disagree	Agree	Agree	Agree	Agree	Agree	Disagree	Agree	Disagree
551	Adolescent	15	10-19 Years	female		Student	islam	Secondary level	Not in marital relationship	unmarried	joint	70000	50000 aqnd above	semipaka	yes	yes	yes	yes	yes	yes	yes	yes	yes	no	yes	no	yes	yes	Pukka, Semipukka	Yes	Yes	No	Yes	No	Yes	Yes	0.42	575	Middle Class	Agree	Agree	Agree	Agree	Agree	Agree	Agree	Disagree	Agree	Disagree
552	Parents	44	40-59 Years	male	male	Farmers and day labourers	islam	Primary level	In marital relationship	married	joint	70000	50000 aqnd above	semipaka	yes	yes	yes	yes	yes	yes	yes	yes	yes	no	yes	no	yes	yes	Pukka, Semipukka	Yes	Yes	No	Yes	No	Yes	Yes	0.42	575	Middle Class	Agree	Disagree	Disagree	Agree	Agree	Disagree	Agree	Disagree	Agree	Disagree
565	Adolescent	19	10-19 Years	female		Student	islam	Higher secondary level and above	Not in marital relationship	unmarried	joint	40000	21000-49000	semipaka	yes	yes	yes	yes	yes	yes	yes	yes	no	yes	yes	yes	yes	yes	Pukka, Semipukka	Yes	No	Yes	Yes	Yes	Yes	Yes	0.89	938	Rich	Agree	Disagree	Agree	Agree	Agree	Agree	Disagree	Disagree	Agree	Agree
571	Adolescent	12	10-19 Years	female		Student	islam	Secondary level	Not in marital relationship	unmarried	nuclear	25000	21000-49000	paka	yes	yes	yes	yes	yes	yes	yes	yes	no	no	no	yes	yes	no	Pukka, Semipukka	Yes	No	No	No	Yes	Yes	No	-0.07	308.5	Lower Middle Class	Agree	Agree	Disagree	Agree	Agree	Disagree	Agree	Disagree	Agree	Disagree
572	Parents	33	20-39 years	female	female	Homemaker	islam	Secondary level	In marital relationship	married	nuclear	25000	21000-49000	paka	yes	yes	yes	yes	yes	yes	yes	yes	no	no	no	yes	yes	no	Pukka, Semipukka	Yes	No	No	No	Yes	Yes	No	-0.07	308.5	Lower Middle Class	Agree	Disagree	Disagree	Agree	Agree	Disagree	Agree	Disagree	Agree	Disagree
577	Adolescent	16	10-19 Years	female		Student	islam	Secondary level	Not in marital relationship	unmarried	nuclear	20000	5000-20000	semipaka	yes	yes	yes	yes	yes	yes	yes	yes	yes	no	yes	yes	yes	no	Pukka, Semipukka	Yes	Yes	No	Yes	Yes	Yes	No	0.22	503.5	Middle Class	Agree	Agree	Agree	Agree	Agree	Agree	Agree	Disagree	Agree	Agree
578	Parents	40	40-59 Years	female	female	Homemaker	islam	Secondary level	In marital relationship	married	nuclear	20000	5000-20000	semipaka	yes	yes	yes	yes	yes	yes	yes	yes	yes	no	yes	yes	yes	no	Pukka, Semipukka	Yes	Yes	No	Yes	Yes	Yes	No	0.22	503.5	Middle Class	Agree	Agree	Agree	Agree	Agree	Agree	Disagree	Disagree	Agree	Agree
580	Parents	35	20-39 years	female	female	Homemaker	islam	Secondary level	In marital relationship	married	nuclear	20000	5000-20000	semipaka	yes	yes	yes	yes	yes	yes	yes	yes	no	no	yes	yes	yes	no	Pukka, Semipukka	Yes	No	No	Yes	Yes	Yes	No	0.17	456.5	Middle Class	Agree	Agree	Agree	Agree	Agree	Agree	Disagree	Disagree	Agree	Agree
582	Parents	47	40-59 Years	female	female	Businessman	islam	Secondary level	In marital relationship	married	nuclear	25000	21000-49000	paka	yes	yes	yes	yes	yes	yes	yes	yes	no	no	yes	no	yes	yes	Pukka, Semipukka	Yes	No	No	Yes	No	Yes	Yes	0.37	535.5	Middle Class	Agree	Disagree	Agree	Agree	Agree	Agree	Agree	Disagree	Agree	Disagree
592	Parents	40	40-59 Years	female	female	Homemaker	islam	Secondary level	In marital relationship	married	nuclear	20000	5000-20000	semipaka	yes	yes	yes	yes	yes	yes	yes	yes	no	no	yes	no	yes	yes	Pukka, Semipukka	Yes	No	No	Yes	No	Yes	Yes	0.37	535.5	Middle Class	Agree	Disagree	Agree	Agree	Agree	Agree	Disagree	Disagree	Agree	Disagree
596	Parents	40	40-59 Years	male	male	Farmers and day labourers	islam	Secondary level	In marital relationship	married	nuclear	25000	21000-49000	semipaka	yes	yes	yes	yes	yes	yes	yes	yes	yes	no	yes	yes	yes	yes	Pukka, Semipukka	Yes	Yes	No	Yes	Yes	Yes	Yes	0.93	984.5	Rich	Agree	Agree	Agree	Agree	Agree	Agree	Disagree	Agree	Agree	Agree
603	Adolescent	12	10-19 Years	female		Student	islam	Primary level	Not in marital relationship	unmarried	nuclear	20000	5000-20000	semipaka	yes	yes	yes	yes	yes	yes	yes	yes	no	no	yes	yes	yes	yes	Pukka, Semipukka	Yes	No	No	Yes	Yes	Yes	Yes	0.88	866	Rich	Agree	Agree	Agree	Agree	Agree	Agree	Disagree	Disagree	Agree	Agree
607	Adolescent	19	10-19 Years	male		Student	islam	Higher secondary level and above	Not in marital relationship	unmarried	nuclear	30000	21000-49000	paka	yes	yes	yes	yes	yes	yes	yes	yes	no	no	yes	yes	yes	yes	Pukka, Semipukka	Yes	No	No	Yes	Yes	Yes	Yes	0.88	866	Rich	Agree	Agree	Agree	Agree	Agree	Agree	Disagree	Agree	Agree	Agree
620	Parents	45	40-59 Years	male	female	Farmers and day labourers	islam	Secondary level	In marital relationship	married	nuclear	30000	21000-49000	paka	yes	yes	yes	yes	yes	yes	yes	yes	no	no	yes	yes	yes	yes	Pukka, Semipukka	Yes	No	No	Yes	Yes	Yes	Yes	0.88	866	Rich	Agree	Agree	Agree	Agree	Agree	Agree	Disagree	Disagree	Agree	Agree
621	Adolescent	14	10-19 Years	female		Student	sanatan	Secondary level	Not in marital relationship	unmarried	nuclear	20000	5000-20000	semipaka	yes	yes	yes	yes	yes	yes	yes	yes	no	no	yes	yes	yes	yes	Pukka, Semipukka	Yes	No	No	Yes	Yes	Yes	Yes	0.88	866	Rich	Agree	Agree	Agree	Agree	Agree	Agree	Disagree	Disagree	Agree	Agree
623	Adolescent	14	10-19 Years	female		Student	sanatan	Secondary level	Not in marital relationship	unmarried	nuclear	35000	21000-49000	semipaka	yes	yes	yes	yes	yes	yes	yes	yes	no	no	yes	yes	yes	yes	Pukka, Semipukka	Yes	No	No	Yes	Yes	Yes	Yes	0.88	866	Rich	Agree	Agree	Agree	Agree	Agree	Agree	Disagree	Disagree	Agree	Agree
624	Parents	43	40-59 Years	female	female	Homemaker	sanatan	Secondary level	In marital relationship	married	nuclear	35000	21000-49000	semipaka	yes	yes	yes	yes	yes	yes	yes	yes	no	no	yes	yes	yes	yes	Pukka, Semipukka	Yes	No	No	Yes	Yes	Yes	Yes	0.88	866	Rich	Agree	Agree	Agree	Agree	Agree	Agree	Disagree	Disagree	Agree	Agree
625	Adolescent	13	10-19 Years	female		Student	sanatan	Secondary level	Not in marital relationship	unmarried	nuclear	15000	5000-20000	semipaka	yes	yes	yes	yes	yes	yes	yes	yes	no	no	yes	yes	yes	yes	Pukka, Semipukka	Yes	No	No	Yes	Yes	Yes	Yes	0.88	866	Rich	Agree	Agree	Agree	Agree	Agree	Agree	Disagree	Disagree	Agree	Agree
628	Parents	35	20-39 years	female	female	Homemaker	sanatan	Secondary level	In marital relationship	married	nuclear	25000	21000-49000	semipaka	yes	yes	yes	yes	yes	yes	yes	yes	no	no	yes	no	yes	yes	Pukka, Semipukka	Yes	No	No	Yes	No	Yes	Yes	0.37	535.5	Middle Class	Agree	Agree	Agree	Agree	Agree	Agree	Disagree	Disagree	Agree	Agree
630	Parents	34	20-39 years	female	female	Homemaker	sanatan	Secondary level	In marital relationship	married	nuclear	12000	5000-20000	semipaka	yes	yes	yes	yes	yes	yes	yes	yes	yes	no	yes	yes	yes	yes	Pukka, Semipukka	Yes	Yes	No	Yes	Yes	Yes	Yes	0.93	984.5	Rich	Agree	Agree	Agree	Agree	Agree	Agree	Disagree	Disagree	Agree	Agree
631	Adolescent	14	10-19 Years	female		Student	sanatan	Secondary level	Not in marital relationship	unmarried	nuclear	30000	21000-49000	semipaka	yes	yes	yes	yes	yes	yes	yes	yes	no	no	yes	yes	yes	yes	Pukka, Semipukka	Yes	No	No	Yes	Yes	Yes	Yes	0.88	866	Rich	Agree	Disagree	Disagree	Agree	Agree	Disagree	Disagree	Disagree	Agree	Agree
638	Parents	32	20-39 years	female	female	Homemaker	islam	Secondary level	In marital relationship	married	nuclear	40000	21000-49000	semipaka	yes	yes	yes	yes	yes	yes	yes	yes	yes	no	no	yes	yes	yes	Pukka, Semipukka	Yes	Yes	No	No	Yes	Yes	Yes	0.69	776	Upper Middle class	Agree	Agree	Agree	Agree	Agree	Agree	Disagree	Disagree	Agree	Agree
639	Adolescent	15	10-19 Years	female		Student	islam	Secondary level	Not in marital relationship	unmarried	nuclear	30000	21000-49000	semipaka	yes	yes	yes	yes	yes	yes	yes	yes	no	no	yes	yes	yes	yes	Pukka, Semipukka	Yes	No	No	Yes	Yes	Yes	Yes	0.88	866	Rich	Agree	Agree	Agree	Agree	Agree	Agree	Disagree	Disagree	Agree	Agree
645	Adolescent	14	10-19 Years	male		Student	sanatan	Secondary level	Not in marital relationship	unmarried	nuclear	30000	21000-49000	semipaka	yes	yes	yes	yes	yes	yes	yes	yes	no	no	yes	yes	yes	yes	Pukka, Semipukka	Yes	No	No	Yes	Yes	Yes	Yes	0.88	866	Rich	Agree	Agree	Agree	Agree	Agree	Agree	Disagree	Disagree	Agree	Agree
651	Adolescent	15	10-19 Years	female		Student	islam	Secondary level	Not in marital relationship	unmarried	nuclear	30000	21000-49000	semipaka	yes	yes	yes	yes	yes	yes	yes	yes	yes	no	yes	yes	yes	yes	Pukka, Semipukka	Yes	Yes	No	Yes	Yes	Yes	Yes	0.93	984.5	Rich	Agree	Agree	Agree	Agree	Agree	Agree	Disagree	Disagree	Agree	Agree
652	Parents	38	20-39 years	female	female	Homemaker	islam	Secondary level	In marital relationship	married	nuclear	30000	21000-49000	semipaka	yes	yes	yes	yes	yes	yes	yes	yes	yes	no	yes	yes	yes	yes	Pukka, Semipukka	Yes	Yes	No	Yes	Yes	Yes	Yes	0.93	984.5	Rich	Agree	Disagree	Agree	Agree	Agree	Agree	Disagree	Disagree	Agree	Agree
654	Parents	40	40-59 Years	female	female	Homemaker	islam	Secondary level	In marital relationship	married	nuclear	25000	21000-49000	semipaka	yes	yes	yes	yes	yes	yes	yes	yes	no	no	yes	yes	yes	yes	Pukka, Semipukka	Yes	No	No	Yes	Yes	Yes	Yes	0.88	866	Rich	Agree	Agree	Agree	Agree	Agree	Agree	Disagree	Disagree	Agree	Agree
676	Parents	34	20-39 years	female	female	Homemaker	islam	Secondary level	In marital relationship	married	nuclear	20000	5000-20000	semipaka	yes	yes	yes	yes	yes	yes	yes	yes	no	no	yes	no	no	no	Pukka, Semipukka	Yes	No	No	Yes	No	No	No	-1.38	125.5	Poor	Agree	Agree	Agree	Agree	Agree	Agree	Disagree	Disagree	Agree	Agree
692	Parents	32	20-39 years	female	male	Homemaker	islam	Secondary level	In marital relationship	married	nuclear	15000	5000-20000	semipaka	yes	yes	yes	yes	yes	yes	yes	yes	no	no	yes	no	yes	yes	Pukka, Semipukka	Yes	No	No	Yes	No	Yes	Yes	0.37	535.5	Middle Class	Agree	Disagree	Agree	Agree	Agree	Agree	Disagree	Disagree	Agree	Agree
697	Adolescent	18	10-19 Years	female		Student	islam	Secondary level	Not in marital relationship	unmarried	nuclear	20000	5000-20000	semipaka	yes	yes	yes	yes	yes	yes	yes	yes	yes	no	yes	no	no	no	Pukka, Semipukka	Yes	Yes	No	Yes	No	No	No	-1.33	133.5	Poor	Agree	Disagree	Agree	Agree	Agree	Agree	Disagree	Disagree	Agree	Agree
722	Parents	42	40-59 Years	female	female	Homemaker	islam	No formal education	In marital relationship	married	nuclear	30000	21000-49000	semipaka	yes	yes	yes	yes	yes	yes	yes	yes	no	no	no	yes	yes	no	Pukka, Semipukka	Yes	No	No	No	Yes	Yes	No	-0.07	308.5	Lower Middle Class	Agree	Agree	Agree	Agree	Agree	Agree	Agree	Disagree	Agree	Disagree
723	Adolescent	12	10-19 Years	male		Student	islam	Secondary level	Not in marital relationship	unmarried	nuclear	35000	21000-49000	semipaka	yes	yes	yes	yes	yes	yes	yes	yes	no	no	no	yes	yes	yes	Pukka, Semipukka	Yes	No	No	No	Yes	Yes	Yes	0.64	662	Upper Middle class	Agree	Disagree	Agree	Agree	Agree	Agree	Agree	Disagree	Agree	Agree
725	Adolescent	12	10-19 Years	female		Student	islam	Secondary level	Not in marital relationship	unmarried	joint	70000	50000 aqnd above	semipaka	yes	yes	yes	yes	yes	yes	yes	yes	no	no	yes	yes	yes	yes	Pukka, Semipukka	Yes	No	No	Yes	Yes	Yes	Yes	0.88	866	Rich	Agree	Agree	Disagree	Agree	Agree	Agree	Agree	Disagree	Agree	Agree
729	Adolescent	18	10-19 Years	female		Student	islam	Secondary level	Not in marital relationship	unmarried	nuclear	70000	50000 aqnd above	semipaka	yes	yes	yes	yes	yes	yes	yes	yes	yes	no	no	yes	yes	no	Pukka, Semipukka	Yes	Yes	No	No	Yes	Yes	No	-0.02	351.5	Lower Middle Class	Agree	Agree	Agree	Agree	Agree	Agree	Agree	Disagree	Agree	Agree
731	Adolescent	14	10-19 Years	male		Student	islam	Secondary level	Not in marital relationship	unmarried	nuclear	30000	21000-49000	semipaka	yes	yes	yes	yes	yes	yes	yes	yes	no	no	no	yes	yes	yes	Pukka, Semipukka	Yes	No	No	No	Yes	Yes	Yes	0.64	662	Upper Middle class	Disagree	Disagree	Agree	Agree	Agree	Agree	Disagree	Disagree	Disagree	Agree
734	Parents	40	40-59 Years	female	female	Homemaker	islam	Secondary level	In marital relationship	married	nuclear	35000	21000-49000	semipaka	yes	yes	yes	yes	yes	yes	yes	yes	no	no	no	no	yes	yes	Pukka, Semipukka	Yes	No	No	No	No	Yes	Yes	0.13	395.5	Lower Middle Class	Agree	Agree	Agree	Agree	Agree	Agree	Agree	Disagree	Agree	Agree
736	Parents	40	40-59 Years	female	female	Homemaker	islam	Secondary level	In marital relationship	married	nuclear	25000	21000-49000	semipaka	yes	yes	yes	yes	yes	yes	yes	yes	yes	yes	yes	no	no	no	Pukka, Semipukka	Yes	Yes	Yes	Yes	No	No	No	-1.32	143.5	Poor	Agree	Agree	Agree	Agree	Agree	Agree	Disagree	Agree	Agree	Agree
740	Parents	30	20-39 years	female	male	Businessman	islam	Secondary level	In marital relationship	married	nuclear	30000	21000-49000	semipaka	yes	yes	yes	yes	no	yes	yes	yes	yes	no	no	no	yes	no	Pukka, Semipukka	No	Yes	No	No	No	Yes	No	-1.52	121.5	Poor	Agree	Disagree	Agree	Agree	Agree	Agree	Disagree	Disagree	Disagree	Agree
742	Parents	32	20-39 years	female	female	Homemaker	islam	Secondary level	In marital relationship	married	nuclear	25000	21000-49000	semipaka	yes	yes	yes	yes	yes	yes	yes	yes	yes	no	no	yes	yes	yes	Pukka, Semipukka	Yes	Yes	No	No	Yes	Yes	Yes	0.69	776	Upper Middle class	Agree	Disagree	Agree	Agree	Agree	Agree	Disagree	Disagree	Agree	Agree
743	Adolescent	17	10-19 Years	female		Student	islam	Higher secondary level and above	Not in marital relationship	unmarried	nuclear	40000	21000-49000	semipaka	yes	yes	yes	yes	yes	yes	yes	no	no	no	no	yes	yes	yes	Pukka, Semipukka	Yes	No	No	No	Yes	Yes	Yes	0.64	662	Upper Middle class	Agree	Disagree	Agree	Agree	Agree	Agree	Disagree	Disagree	Agree	Agree
744	Parents	52	40-59 Years	male	female	Businessman	islam	Secondary level	In marital relationship	married	nuclear	40000	21000-49000	semipaka	yes	yes	yes	yes	yes	yes	yes	no	no	no	no	yes	yes	yes	Pukka, Semipukka	Yes	No	No	No	Yes	Yes	Yes	0.64	662	Upper Middle class	Agree	Disagree	Agree	Agree	Agree	Agree	Disagree	Disagree	Agree	Agree
748	Parents	59	40-59 Years	male	female	Businessman	islam	Higher secondary level and above	In marital relationship	married	nuclear	20000	5000-20000	semipaka	yes	yes	yes	yes	no	yes	yes	yes	no	no	yes	yes	yes	yes	Pukka, Semipukka	No	No	No	Yes	Yes	Yes	Yes	-0.12	277.5	Lower Middle Class	Agree	Agree	Agree	Agree	Agree	Agree	Disagree	Agree	Agree	Agree
759	Adolescent	15	10-19 Years	female		Student	islam	Secondary level	Not in marital relationship	unmarried	nuclear	30000	21000-49000	semipaka	yes	yes	yes	yes	yes	yes	yes	yes	no	no	no	yes	yes	yes	Pukka, Semipukka	Yes	No	No	No	Yes	Yes	Yes	0.64	662	Upper Middle class	Agree	Disagree	Agree	Agree	Agree	Agree	Disagree	Disagree	Agree	Agree
760	Parents	38	20-39 years	female	female	Businessman	islam	Secondary level	In marital relationship	married	nuclear	30000	21000-49000	semipaka	yes	yes	yes	yes	yes	yes	yes	yes	no	no	no	yes	yes	yes	Pukka, Semipukka	Yes	No	No	No	Yes	Yes	Yes	0.64	662	Upper Middle class	Agree	Disagree	Agree	Agree	Agree	Agree	Disagree	Disagree	Agree	Agree
763	Adolescent	15	10-19 Years	female		Student	islam	Secondary level	Not in marital relationship	unmarried	nuclear	25000	21000-49000	semipaka	yes	yes	yes	yes	yes	yes	yes	yes	no	yes	yes	yes	no	no	Pukka, Semipukka	Yes	No	Yes	Yes	Yes	No	No	-0.87	197.5	Poor	Agree	Disagree	Agree	Agree	Disagree	Agree	Disagree	Disagree	Agree	Disagree
764	Parents	50	40-59 Years	male	female	Businessman	islam	Higher secondary level and above	In marital relationship	married	nuclear	25000	21000-49000	semipaka	yes	yes	yes	yes	yes	yes	yes	yes	no	yes	yes	yes	no	no	Pukka, Semipukka	Yes	No	Yes	Yes	Yes	No	No	-0.87	197.5	Poor	Agree	Disagree	Agree	Agree	Disagree	Agree	Disagree	Disagree	Agree	Agree
778	Parents	35	20-39 years	female	female	Homemaker	islam	Primary level	In marital relationship	married	nuclear	20000	5000-20000	semipaka	yes	yes	yes	yes	yes	yes	yes	yes	no	no	yes	yes	yes	no	Pukka, Semipukka	Yes	No	No	Yes	Yes	Yes	No	0.17	456.5	Middle Class	Agree	Disagree	Agree	Agree	Agree	Agree	Agree	Disagree	Agree	Agree
785	Adolescent	12	10-19 Years	female		Student	islam	Secondary level	Not in marital relationship	unmarried	joint	30000	21000-49000	semipaka	yes	yes	yes	yes	yes	yes	yes	yes	no	no	yes	no	yes	yes	Pukka, Semipukka	Yes	No	No	Yes	No	Yes	Yes	0.37	535.5	Middle Class	Agree	Disagree	Agree	Agree	Agree	Agree	Disagree	Disagree	Agree	Disagree
794	Parents	52	40-59 Years	male	female	Serivce holder	islam	Secondary level	In marital relationship	married	joint	15000	5000-20000	semipaka	yes	yes	yes	yes	no	yes	yes	yes	no	no	yes	no	no	no	Pukka, Semipukka	No	No	No	Yes	No	No	No	-2.38	60.5	Poor	Agree	Agree	Agree	Agree	Agree	Agree	Disagree	Disagree	Agree	Agree
795	Adolescent	17	10-19 Years	female		Student	islam	Secondary level	Not in marital relationship	unmarried	nuclear	10000	5000-20000	semipaka	yes	yes	yes	yes	no	yes	yes	yes	no	no	no	no	no	no	Pukka, Semipukka	No	No	No	No	No	No	No	-2.62	21.5	Poor	Disagree	Agree	Agree	Agree	Agree	Agree	Agree	Disagree	Agree	Agree
811	Adolescent	15	10-19 Years	female		Student	islam	Secondary level	Not in marital relationship	unmarried	joint	15000	5000-20000	semipaka	yes	yes	yes	yes	yes	yes	yes	yes	yes	no	no	no	yes	yes	Pukka, Semipukka	Yes	Yes	No	No	No	Yes	Yes	0.18	486.5	Middle Class	Agree	Agree	Agree	Disagree	Agree	Agree	Disagree	Agree	Agree	Agree
816	Parents	53	40-59 Years	male	female	Serivce holder	islam	Primary level	In marital relationship	married	nuclear	20000	5000-20000	semipaka	yes	yes	yes	yes	yes	yes	yes	yes	no	no	yes	yes	yes	yes	Pukka, Semipukka	Yes	No	No	Yes	Yes	Yes	Yes	0.88	866	Rich	Agree	Agree	Agree	Agree	Agree	Agree	Disagree	Agree	Agree	Agree
817	Adolescent	17	10-19 Years	female		Student	islam	Secondary level	Not in marital relationship	unmarried	joint	50000	50000 aqnd above	semipaka	yes	yes	yes	yes	yes	yes	yes	yes	no	no	no	no	yes	yes	Pukka, Semipukka	Yes	No	No	No	No	Yes	Yes	0.13	395.5	Lower Middle Class	Agree	Disagree	Agree	Agree	Agree	Agree	Disagree	Disagree	Disagree	Agree
818	Parents	46	40-59 Years	male	female	Businessman	islam	No formal education	In marital relationship	married	joint	50000	50000 aqnd above	semipaka	yes	yes	yes	yes	yes	yes	yes	yes	no	no	no	no	yes	yes	Pukka, Semipukka	Yes	No	No	No	No	Yes	Yes	0.13	395.5	Lower Middle Class	Agree	Agree	Agree	Agree	Agree	Agree	Disagree	Disagree	Agree	Agree
826	Parents	48	40-59 Years	male	male	Serivce holder	islam	Primary level	In marital relationship	married	joint	25000	21000-49000	semipaka	yes	yes	yes	yes	yes	yes	yes	yes	no	no	no	yes	yes	yes	Pukka, Semipukka	Yes	No	No	No	Yes	Yes	Yes	0.64	662	Upper Middle class	Agree	Agree	Agree	Agree	Agree	Agree	Disagree	Agree	Agree	Agree
830	Parents	35	20-39 years	female	male	Homemaker	islam	Primary level	In marital relationship	married	joint	40000	21000-49000	semipaka	yes	yes	yes	yes	yes	yes	yes	yes	no	no	no	yes	yes	yes	Pukka, Semipukka	Yes	No	No	No	Yes	Yes	Yes	0.64	662	Upper Middle class	Agree	Disagree	Agree	Agree	Agree	Agree	Disagree	Disagree	Agree	Disagree
840	Parents	32	20-39 years	female	male	Businessman	islam	Secondary level	In marital relationship	married	nuclear	20000	5000-20000	semipaka	yes	yes	yes	yes	yes	yes	yes	yes	no	no	no	no	no	no	Pukka, Semipukka	Yes	No	No	No	No	No	No	-1.62	105.5	Poor	Agree	Agree	Agree	Agree	Agree	Agree	Disagree	Disagree	Agree	Agree
845	Adolescent	13	10-19 Years	male		Student	islam	Secondary level	Not in marital relationship	unmarried	nuclear	12000	5000-20000	paka	yes	yes	yes	yes	yes	yes	yes	no	no	no	no	no	no	no	Pukka, Semipukka	Yes	No	No	No	No	No	No	-1.62	105.5	Poor	Agree	Disagree	Disagree	Agree	Agree	Agree	Agree	Disagree	Agree	Disagree
849	Adolescent	14	10-19 Years	female		Student	islam	Primary level	Not in marital relationship	unmarried	nuclear	10000	5000-20000	semipaka	yes	yes	yes	yes	no	yes	no	no	no	no	no	no	no	no	Pukka, Semipukka	No	No	No	No	No	No	No	-2.62	21.5	Poor	Agree	Agree	Disagree	Agree	Agree	Agree	Disagree	Disagree	Agree	Agree
850	Parents	32	20-39 years	female	female	Homemaker	islam	Primary level	In marital relationship	married	nuclear	10000	5000-20000	semipaka	yes	yes	yes	yes	no	yes	no	no	no	no	no	no	no	no	Pukka, Semipukka	No	No	No	No	No	No	No	-2.62	21.5	Poor	Agree	Disagree	Agree	Agree	Agree	Agree	Disagree	Agree	Agree	Agree
858	Parents	30	20-39 years	female	male	Serivce holder	islam	Secondary level	In marital relationship	married	nuclear	20000	5000-20000	semipaka	yes	yes	yes	yes	yes	yes	yes	yes	no	no	no	no	yes	yes	Pukka, Semipukka	Yes	No	No	No	No	Yes	Yes	0.13	395.5	Lower Middle Class	Agree	Agree	Agree	Agree	Agree	Agree	Agree	Disagree	Agree	Agree
861	Adolescent	16	10-19 Years	male		Student	islam	Secondary level	Not in marital relationship	unmarried	joint	100000	50000 aqnd above	semipaka	yes	yes	yes	yes	yes	yes	yes	yes	yes	no	no	no	yes	yes	Pukka, Semipukka	Yes	Yes	No	No	No	Yes	Yes	0.18	486.5	Middle Class	Agree	Disagree	Disagree	Agree	Agree	Agree	Agree	Disagree	Agree	Disagree
864	Parents	35	20-39 years	female	female	Homemaker	islam	Primary level	In marital relationship	married	nuclear	18000	5000-20000	semipaka	yes	yes	yes	yes	yes	yes	yes	yes	no	no	no	yes	yes	yes	Pukka, Semipukka	Yes	No	No	No	Yes	Yes	Yes	0.64	662	Upper Middle class	Agree	Disagree	Agree	Agree	Agree	Agree	Agree	Agree	Agree	Disagree
865	Adolescent	12	10-19 Years	male		Student	islam	Primary level	Not in marital relationship	unmarried	nuclear	20000	5000-20000	paka	yes	yes	yes	yes	yes	yes	yes	yes	no	yes	no	yes	yes	yes	Pukka, Semipukka	Yes	No	Yes	No	Yes	Yes	Yes	0.64	745.5	Upper Middle class	Agree	Agree	Agree	Agree	Agree	Agree	Agree	Agree	Agree	Disagree
871	Adolescent	11	10-19 Years	female		Student	sanatan	Secondary level	Not in marital relationship	unmarried	nuclear	20000	5000-20000	paka	yes	yes	yes	yes	yes	yes	yes	yes	no	no	no	yes	yes	yes	Pukka, Semipukka	Yes	No	No	No	Yes	Yes	Yes	0.64	662	Upper Middle class	Agree	Disagree	Disagree	Agree	Agree	Agree	Agree	Disagree	Agree	Agree
872	Parents	38	20-39 years	female	female	Homemaker	sanatan	Secondary level	In marital relationship	married	nuclear	20000	5000-20000	paka	yes	yes	yes	yes	yes	yes	yes	yes	no	no	no	yes	yes	yes	Pukka, Semipukka	Yes	No	No	No	Yes	Yes	Yes	0.64	662	Upper Middle class	Agree	Disagree	Agree	Agree	Agree	Agree	Disagree	Disagree	Agree	Agree
874	Parents	40	40-59 Years	female	male	Homemaker	islam	Higher secondary level and above	In marital relationship	married	joint	60000	50000 aqnd above	paka	yes	yes	yes	yes	yes	yes	yes	yes	no	no	no	no	yes	yes	Pukka, Semipukka	Yes	No	No	No	No	Yes	Yes	0.13	395.5	Lower Middle Class	Agree	Disagree	Disagree	Agree	Agree	Agree	Agree	Agree	Agree	Agree
876	Parents	58	40-59 Years	male	male	Businessman	sanatan	No formal education	In marital relationship	married	joint	15000	5000-20000	kacha	yes	yes	yes	yes	yes	yes	yes	yes	yes	yes	no	no	no	no	Kaccha	Yes	Yes	Yes	No	No	No	No	-2.1	79.5	Poor	Agree	Agree	Agree	Agree	Disagree	Disagree	Disagree	Disagree	Agree	Agree
878	Parents	30	20-39 years	female	male	Serivce holder	islam	Primary level	In marital relationship	married	nuclear	15000	5000-20000	semipaka	yes	yes	yes	yes	yes	yes	yes	yes	no	yes	no	yes	yes	yes	Pukka, Semipukka	Yes	No	Yes	No	Yes	Yes	Yes	0.64	745.5	Upper Middle class	Agree	Disagree	Agree	Agree	Agree	Disagree	Agree	Disagree	Agree	Disagree
881	Adolescent	13	10-19 Years	female		Student	islam	Primary level	Not in marital relationship	unmarried	nuclear	12000	5000-20000	semipaka	yes	yes	yes	yes	yes	yes	yes	no	no	no	no	no	yes	yes	Pukka, Semipukka	Yes	No	No	No	No	Yes	Yes	0.13	395.5	Lower Middle Class	Agree	Agree	Agree	Agree	Agree	Agree	Agree	Disagree	Agree	Agree
882	Parents	30	20-39 years	female	female	Homemaker	islam	No formal education	In marital relationship	married	nuclear	12000	5000-20000	semipaka	yes	yes	yes	yes	yes	yes	yes	no	no	no	no	no	yes	yes	Pukka, Semipukka	Yes	No	No	No	No	Yes	Yes	0.13	395.5	Lower Middle Class	Agree	Disagree	Agree	Agree	Disagree	Agree	Agree	Disagree	Agree	Agree
883	Adolescent	17	10-19 Years	male		Farmers and day labourers	islam	Primary level	Not in marital relationship	unmarried	nuclear	10000	5000-20000	semipaka	yes	yes	yes	yes	no	yes	yes	no	no	no	no	yes	no	no	Pukka, Semipukka	No	No	No	No	Yes	No	No	-2.12	73.5	Poor	Agree	Agree	Agree	Agree	Agree	Disagree	Disagree	Disagree	Agree	Disagree
884	Parents	35	20-39 years	female	male	Homemaker	islam	No formal education	In marital relationship	married	nuclear	10000	5000-20000	semipaka	yes	yes	yes	yes	no	yes	yes	no	no	no	no	yes	no	no	Pukka, Semipukka	No	No	No	No	Yes	No	No	-2.12	73.5	Poor	Agree	Agree	Agree	Agree	Agree	Disagree	Disagree	Disagree	Agree	Disagree
889	Adolescent	19	10-19 Years	male		Student	islam	Higher secondary level and above	Not in marital relationship	unmarried	joint	20000	5000-20000	paka	yes	yes	yes	yes	yes	yes	yes	yes	yes	no	no	yes	yes	yes	Pukka, Semipukka	Yes	Yes	No	No	Yes	Yes	Yes	0.69	776	Upper Middle class	Agree	Disagree	Agree	Agree	Agree	Agree	Disagree	Disagree	Agree	Agree
891	Adolescent	14	10-19 Years	female		Student	islam	Secondary level	Not in marital relationship	unmarried	joint	5000	5000-20000	paka	yes	yes	yes	yes	yes	yes	yes	yes	no	no	no	yes	yes	no	Pukka, Semipukka	Yes	No	No	No	Yes	Yes	No	-0.07	308.5	Lower Middle Class	Agree	Disagree	Disagree	Agree	Agree	Agree	Agree	Disagree	Agree	Agree
892	Parents	42	40-59 Years	female	female	Homemaker	islam	No formal education	In marital relationship	married	joint	5000	5000-20000	paka	yes	yes	yes	yes	yes	yes	yes	yes	no	no	no	yes	yes	no	Pukka, Semipukka	Yes	No	No	No	Yes	Yes	No	-0.07	308.5	Lower Middle Class	Agree	Disagree	Agree	Agree	Agree	Agree	Agree	Disagree	Agree	Agree
901	Adolescent	11	10-19 Years	female		Student	islam	Primary level	Not in marital relationship	unmarried	nuclear	15000	5000-20000	paka	yes	yes	yes	yes	yes	yes	yes	yes	no	no	no	no	yes	yes	Pukka, Semipukka	Yes	No	No	No	No	Yes	Yes	0.13	395.5	Lower Middle Class	Agree	Disagree	Agree	Agree	Agree	Agree	Agree	Agree	Agree	Agree
908	Adolescent	11	10-19 Years	female		Student	islam	Primary level	Not in marital relationship	unmarried	nuclear	12000	5000-20000	semipaka	yes	yes	yes	yes	yes	yes	yes	yes	yes	no	no	no	no	no	Pukka, Semipukka	Yes	Yes	No	No	No	No	No	-1.57	119.5	Poor	Disagree	Disagree	Agree	Disagree	Agree	Agree	Agree	Agree	Disagree	Agree
909	Parents	32	20-39 years	female	male	Homemaker	islam	Secondary level	In marital relationship	married	joint	35000	21000-49000	paka	yes	yes	yes	yes	yes	yes	yes	yes	no	no	yes	yes	yes	yes	Pukka, Semipukka	Yes	No	No	Yes	Yes	Yes	Yes	0.88	866	Rich	Agree	Agree	Agree	Agree	Agree	Agree	Disagree	Disagree	Agree	Agree
917	Parents	32	20-39 years	female	female	Homemaker	islam	Secondary level	In marital relationship	married	nuclear	30000	21000-49000	paka	yes	yes	yes	yes	yes	yes	yes	yes	no	no	no	yes	yes	yes	Pukka, Semipukka	Yes	No	No	No	Yes	Yes	Yes	0.64	662	Upper Middle class	Disagree	Disagree	Agree	Disagree	Agree	Agree	Disagree	Disagree	Disagree	Agree
922	Adolescent	13	10-19 Years	male		Student	islam	Primary level	Not in marital relationship	unmarried	nuclear	15000	5000-20000	semipaka	yes	yes	yes	yes	no	yes	yes	yes	no	no	no	yes	yes	yes	Pukka, Semipukka	No	No	No	No	Yes	Yes	Yes	-0.36	243.5	Lower Middle Class	Agree	Agree	Agree	Agree	Agree	Agree	Disagree	Disagree	Agree	Agree
928	Adolescent	15	10-19 Years	male		Student	islam	Secondary level	Not in marital relationship	unmarried	nuclear	25000	21000-49000	paka	yes	yes	yes	yes	yes	yes	yes	yes	no	no	yes	yes	no	no	Pukka, Semipukka	Yes	No	No	Yes	Yes	No	No	-0.87	173.5	Poor	Agree	Agree	Agree	Agree	Agree	Agree	Disagree	Disagree	Agree	Agree
933	Parents	45	40-59 Years	male	male	Businessman	sanatan	Secondary level	In marital relationship	married	nuclear	25000	21000-49000	paka	yes	yes	yes	yes	yes	yes	yes	no	no	no	no	no	yes	yes	Pukka, Semipukka	Yes	No	No	No	No	Yes	Yes	0.13	395.5	Lower Middle Class	Agree	Disagree	Agree	Agree	Agree	Agree	Disagree	Disagree	Agree	Agree
934	Adolescent	16	10-19 Years	male		Student	sanatan	Secondary level	Not in marital relationship	unmarried	nuclear	25000	21000-49000	paka	yes	yes	yes	yes	yes	yes	yes	no	no	no	no	no	yes	yes	Pukka, Semipukka	Yes	No	No	No	No	Yes	Yes	0.13	395.5	Lower Middle Class	Agree	Disagree	Disagree	Agree	Agree	Agree	Agree	Disagree	Agree	Agree
939	Parents	35	20-39 years	male	female	Farmers and day labourers	islam	Primary level	In marital relationship	married	nuclear	15000	5000-20000	semipaka	yes	yes	yes	yes	yes	yes	yes	yes	yes	no	yes	yes	yes	yes	Pukka, Semipukka	Yes	Yes	No	Yes	Yes	Yes	Yes	0.93	984.5	Rich	Disagree	Disagree	Agree	Agree	Agree	Agree	Disagree	Agree	Disagree	Agree
940	Adolescent	14	10-19 Years	female		Student	islam	Secondary level	Not in marital relationship	unmarried	nuclear	15000	5000-20000	semipaka	yes	yes	yes	yes	yes	yes	yes	yes	yes	no	yes	yes	yes	yes	Pukka, Semipukka	Yes	Yes	No	Yes	Yes	Yes	Yes	0.93	984.5	Rich	Agree	Disagree	Agree	Agree	Agree	Agree	Agree	Disagree	Agree	Agree
941	Parents	50	40-59 Years	male	male	Businessman	islam	Secondary level	In marital relationship	married	nuclear	30000	21000-49000	paka	yes	yes	yes	yes	yes	yes	yes	yes	yes	no	yes	yes	yes	yes	Pukka, Semipukka	Yes	Yes	No	Yes	Yes	Yes	Yes	0.93	984.5	Rich	Agree	Disagree	Agree	Agree	Agree	Agree	Disagree	Disagree	Agree	Agree
943	Parents	40	40-59 Years	male	female	Businessman	islam	Secondary level	In marital relationship	married	nuclear	15000	5000-20000	semipaka	yes	yes	yes	yes	yes	yes	yes	yes	yes	no	no	no	yes	yes	Pukka, Semipukka	Yes	Yes	No	No	No	Yes	Yes	0.18	486.5	Middle Class	Agree	Agree	Agree	Agree	Agree	Agree	Disagree	Disagree	Agree	Agree
944	Adolescent	14	10-19 Years	female		Student	islam	Secondary level	Not in marital relationship	unmarried	nuclear	15000	5000-20000	semipaka	yes	yes	yes	yes	yes	yes	yes	yes	yes	no	no	no	yes	yes	Pukka, Semipukka	Yes	Yes	No	No	No	Yes	Yes	0.18	486.5	Middle Class	Agree	Agree	Agree	Agree	Agree	Agree	Agree	Disagree	Agree	Agree
947	Parents	47	40-59 Years	male	male	Businessman	islam	Primary level	In marital relationship	married	nuclear	30000	21000-49000	paka	yes	yes	yes	yes	yes	yes	yes	yes	yes	yes	yes	no	yes	yes	Pukka, Semipukka	Yes	Yes	Yes	Yes	No	Yes	Yes	0.43	589.5	Middle Class	Disagree	Disagree	Agree	Agree	Agree	Agree	Disagree	Agree	Disagree	Agree
951	Parents	48	40-59 Years	female	male	Serivce holder	islam	Secondary level	In marital relationship	married	joint	15000	5000-20000	semipaka	yes	yes	yes	yes	yes	yes	yes	yes	no	no	no	yes	yes	yes	Pukka, Semipukka	Yes	No	No	No	Yes	Yes	Yes	0.64	662	Upper Middle class	Agree	Disagree	Agree	Agree	Agree	Agree	Disagree	Disagree	Agree	Agree
953	Parents	35	20-39 years	female	male	Homemaker	islam	Primary level	In marital relationship	married	nuclear	20000	5000-20000	paka	yes	yes	yes	yes	yes	yes	yes	yes	no	no	yes	no	yes	yes	Pukka, Semipukka	Yes	No	No	Yes	No	Yes	Yes	0.37	535.5	Middle Class	Agree	Disagree	Agree	Agree	Agree	Agree	Disagree	Disagree	Agree	Agree
954	Adolescent	14	10-19 Years	male		Student	islam	Secondary level	Not in marital relationship	unmarried	nuclear	20000	5000-20000	paka	yes	yes	yes	yes	yes	yes	yes	yes	no	no	yes	no	yes	yes	Pukka, Semipukka	Yes	No	No	Yes	No	Yes	Yes	0.37	535.5	Middle Class	Agree	Disagree	Agree	Agree	Agree	Agree	Agree	Disagree	Agree	Agree
955	Parents	48	40-59 Years	female	male	Homemaker	islam	Secondary level	In marital relationship	married	nuclear	15000	5000-20000	semipaka	yes	yes	yes	yes	yes	yes	yes	yes	no	no	yes	yes	no	no	Pukka, Semipukka	Yes	No	No	Yes	Yes	No	No	-0.87	173.5	Poor	Agree	Disagree	Agree	Agree	Disagree	Agree	Agree	Agree	Agree	Agree
958	Adolescent	13	10-19 Years	male		Student	islam	Secondary level	Not in marital relationship	unmarried	nuclear	15000	5000-20000	semipaka	yes	yes	yes	yes	yes	yes	yes	yes	no	no	no	yes	yes	no	Pukka, Semipukka	Yes	No	No	No	Yes	Yes	No	-0.07	308.5	Lower Middle Class	Agree	Agree	Agree	Agree	Agree	Agree	Agree	Agree	Agree	Agree
959	Parents	55	40-59 Years	male	male	Businessman	islam	Secondary level	In marital relationship	married	joint	15000	5000-20000	semipaka	yes	yes	yes	yes	yes	yes	yes	yes	no	no	no	no	yes	no	Pukka, Semipukka	Yes	No	No	No	No	Yes	No	-0.58	221.5	Lower Middle Class	Agree	Disagree	Agree	Agree	Agree	Agree	Agree	Disagree	Agree	Agree
960	Adolescent	12	10-19 Years	male		Student	islam	Secondary level	Not in marital relationship	unmarried	joint	15000	5000-20000	semipaka	yes	yes	yes	yes	yes	yes	yes	yes	no	no	no	no	yes	no	Pukka, Semipukka	Yes	No	No	No	No	Yes	No	-0.58	221.5	Lower Middle Class	Agree	Agree	Agree	Agree	Agree	Agree	Agree	Disagree	Agree	Agree
965	Parents	55	40-59 Years	male	female	Businessman	islam	Higher secondary level and above	In marital relationship	married	nuclear	30000	21000-49000	paka	yes	yes	yes	yes	yes	yes	yes	yes	no	yes	no	yes	yes	yes	Pukka, Semipukka	Yes	No	Yes	No	Yes	Yes	Yes	0.64	745.5	Upper Middle class	Agree	Disagree	Agree	Agree	Agree	Agree	Disagree	Disagree	Agree	Agree
966	Adolescent	15	10-19 Years	female		Student	islam	Secondary level	Not in marital relationship	unmarried	nuclear	30000	21000-49000	paka	yes	yes	yes	yes	yes	yes	yes	yes	no	yes	no	yes	yes	yes	Pukka, Semipukka	Yes	No	Yes	No	Yes	Yes	Yes	0.64	745.5	Upper Middle class	Agree	Agree	Agree	Agree	Agree	Agree	Agree	Disagree	Agree	Agree
970	Parents	45	40-59 Years	female	male	Homemaker	islam	Primary level	In marital relationship	married	nuclear	25000	21000-49000	semipaka	yes	yes	yes	yes	yes	yes	yes	yes	no	no	no	yes	yes	no	Pukka, Semipukka	Yes	No	No	No	Yes	Yes	No	-0.07	308.5	Lower Middle Class	Agree	Agree	Agree	Agree	Agree	Disagree	Agree	Disagree	Agree	Agree
973	Adolescent	16	10-19 Years	male		Farmers and day labourers	islam	Primary level	Not in marital relationship	unmarried	nuclear	15000	5000-20000	semipaka	yes	yes	yes	yes	yes	yes	yes	yes	no	no	no	yes	yes	yes	Pukka, Semipukka	Yes	No	No	No	Yes	Yes	Yes	0.64	662	Upper Middle class	Agree	Agree	Agree	Agree	Agree	Disagree	Disagree	Disagree	Agree	Agree
974	Parents	40	40-59 Years	female	male	Homemaker	islam	Primary level	In marital relationship	married	nuclear	15000	5000-20000	semipaka	yes	yes	yes	yes	yes	yes	yes	yes	no	no	no	yes	yes	yes	Pukka, Semipukka	Yes	No	No	No	Yes	Yes	Yes	0.64	662	Upper Middle class	Agree	Agree	Agree	Agree	Disagree	Disagree	Disagree	Disagree	Agree	Agree
977	Adolescent	15	10-19 Years	female		Student	islam	Secondary level	Not in marital relationship	unmarried	nuclear	25000	21000-49000	semipaka	yes	yes	yes	yes	no	yes	yes	yes	no	no	no	yes	yes	no	Pukka, Semipukka	No	No	No	No	Yes	Yes	No	-1.07	162.5	Poor	Agree	Disagree	Disagree	Agree	Agree	Agree	Agree	Disagree	Agree	Agree
978	Parents	45	40-59 Years	male	female	Farmers and day labourers	islam	Primary level	In marital relationship	married	nuclear	25000	21000-49000	semipaka	yes	yes	yes	yes	no	yes	yes	yes	no	no	no	yes	yes	no	Pukka, Semipukka	No	No	No	No	Yes	Yes	No	-1.07	162.5	Poor	Agree	Agree	Agree	Agree	Agree	Agree	Agree	Disagree	Agree	Disagree
980	Parents	50	40-59 Years	male	female	Farmers and day labourers	islam	Primary level	In marital relationship	married	nuclear	15000	5000-20000	semipaka	yes	yes	yes	yes	yes	yes	yes	yes	no	no	yes	yes	yes	yes	Pukka, Semipukka	Yes	No	No	Yes	Yes	Yes	Yes	0.88	866	Rich	Agree	Agree	Agree	Agree	Disagree	Agree	Agree	Disagree	Agree	Agree
990	Parents	40	40-59 Years	male	male	Businessman	islam	Primary level	In marital relationship	married	nuclear	15000	5000-20000	semipaka	yes	yes	yes	yes	no	no	yes	yes	no	no	no	no	yes	yes	Pukka, Semipukka	No	No	No	No	No	Yes	Yes	-0.87	184.5	Poor	Agree	Agree	Agree	Agree	Agree	Disagree	Disagree	Disagree	Agree	Disagree
991	Adolescent	13	10-19 Years	male		Student	islam	Secondary level	Not in marital relationship	unmarried	nuclear	20000	5000-20000	semipaka	yes	yes	yes	yes	yes	yes	yes	yes	yes	yes	yes	yes	yes	no	Pukka, Semipukka	Yes	Yes	Yes	Yes	Yes	Yes	No	0.23	510.5	Middle Class	Agree	Agree	Disagree	Agree	Agree	Agree	Agree	Disagree	Agree	Agree
994	Parents	42	40-59 Years	male	male	Serivce holder	islam	Primary level	In marital relationship	married	nuclear	25000	21000-49000	paka	yes	yes	yes	yes	no	yes	yes	yes	yes	no	no	yes	no	no	Pukka, Semipukka	No	Yes	No	No	Yes	No	No	-2.07	83.5	Poor	Agree	Agree	Agree	Agree	Agree	Disagree	Agree	Disagree	Agree	Agree
1004	Parents	40	40-59 Years	male	female	Farmers and day labourers	islam	Primary level	In marital relationship	married	nuclear	15000	5000-20000	semipaka	yes	yes	yes	yes	no	yes	yes	yes	no	no	no	no	no	no	Pukka, Semipukka	No	No	No	No	No	No	No	-2.62	21.5	Poor	Agree	Agree	Agree	Agree	Agree	Disagree	Agree	Disagree	Agree	Agree
1005	Adolescent	13	10-19 Years	female		Student	islam	Primary level	Not in marital relationship	unmarried	nuclear	30000	21000-49000	semipaka	yes	yes	yes	yes	no	yes	yes	yes	no	no	no	yes	yes	yes	Pukka, Semipukka	No	No	No	No	Yes	Yes	Yes	-0.36	243.5	Lower Middle Class	Agree	Agree	Disagree	Agree	Agree	Agree	Agree	Disagree	Agree	Agree
1006	Parents	36	20-39 years	female	female	Homemaker	islam	Primary level	In marital relationship	married	nuclear	30000	21000-49000	semipaka	yes	yes	yes	yes	no	yes	yes	yes	no	no	no	yes	yes	yes	Pukka, Semipukka	No	No	No	No	Yes	Yes	Yes	-0.36	243.5	Lower Middle Class	Agree	Agree	Agree	Agree	Agree	Disagree	Agree	Disagree	Agree	Agree
1007	Adolescent	17	10-19 Years	female		Student	islam	Secondary level	Not in marital relationship	unmarried	nuclear	15000	5000-20000	semipaka	yes	yes	yes	yes	no	yes	yes	yes	no	no	no	yes	yes	yes	Pukka, Semipukka	No	No	No	No	Yes	Yes	Yes	-0.36	243.5	Lower Middle Class	Disagree	Disagree	Disagree	Agree	Agree	Agree	Disagree	Disagree	Agree	Agree
1010	Parents	38	20-39 years	male	male	Farmers and day labourers	islam	Primary level	In marital relationship	married	nuclear	18000	5000-20000	semipaka	yes	yes	yes	yes	yes	yes	yes	yes	no	no	no	yes	yes	no	Pukka, Semipukka	Yes	No	No	No	Yes	Yes	No	-0.07	308.5	Lower Middle Class	Agree	Agree	Disagree	Agree	Agree	Agree	Agree	Disagree	Agree	Disagree
1013	Adolescent	12	10-19 Years	male		Student	islam	Primary level	Not in marital relationship	unmarried	joint	70000	50000 aqnd above	paka	yes	yes	yes	yes	yes	yes	yes	yes	yes	no	no	yes	yes	yes	Pukka, Semipukka	Yes	Yes	No	No	Yes	Yes	Yes	0.69	776	Upper Middle class	Agree	Agree	Disagree	Agree	Agree	Agree	Agree	Disagree	Agree	Agree
1025	Adolescent	12	10-19 Years	female		Student	islam	Primary level	Not in marital relationship	unmarried	nuclear	25000	21000-49000	semipaka	yes	yes	yes	yes	yes	yes	yes	yes	no	no	no	no	no	no	Pukka, Semipukka	Yes	No	No	No	No	No	No	-1.62	105.5	Poor	Agree	Agree	Disagree	Agree	Agree	Agree	Agree	Disagree	Agree	Agree
1030	Parents	43	40-59 Years	male	female	Businessman	islam	Primary level	In marital relationship	married	joint	100000	50000 aqnd above	paka	yes	yes	yes	yes	yes	yes	yes	yes	no	no	no	yes	yes	yes	Pukka, Semipukka	Yes	No	No	No	Yes	Yes	Yes	0.64	662	Upper Middle class	Agree	Disagree	Disagree	Agree	Agree	Agree	Agree	Disagree	Agree	Agree
2	Parents	45	40-59 Years	female	male	Homemaker	islam	Primary level	In marital relationship	married	nuclear	10000	5000-20000	kacha	yes	yes	yes	yes	yes	yes	yes	yes	no	no	no	no	no	no	Kaccha	Yes	No	No	No	No	No	No	-2.16	67.5	Poor	Disagree	Disagree	Disagree	Agree	Agree	Agree	Disagree	Disagree	Agree	Agree
14	Parents	43	40-59 Years	female	female	Businessman	islam	Primary level	In marital relationship	married	joint	30000	21000-49000	semipaka	yes	yes	yes	yes	yes	yes	yes	yes	yes	no	yes	yes	yes	yes	Pukka, Semipukka	Yes	Yes	No	Yes	Yes	Yes	Yes	0.93	984.5	Rich	Disagree	Agree	Agree	Agree	Agree	Agree	Disagree	Disagree	Agree	Agree
41	Adolescent	18	10-19 Years	female		Student	islam	Higher secondary level and above	Not in marital relationship	unmarried	nuclear	25000	21000-49000	paka	yes	yes	yes	yes	yes	yes	yes	yes	no	yes	yes	yes	yes	yes	Pukka, Semipukka	Yes	No	Yes	Yes	Yes	Yes	Yes	0.89	938	Rich	Agree	Agree	Disagree	Agree	Agree	Disagree	Disagree	Disagree	Agree	Agree
43	Adolescent	14	10-19 Years	female		Student	islam	Secondary level	Not in marital relationship	unmarried	nuclear	30000	21000-49000	semipaka	yes	yes	yes	yes	yes	yes	yes	yes	yes	no	no	yes	yes	yes	Pukka, Semipukka	Yes	Yes	No	No	Yes	Yes	Yes	0.69	776	Upper Middle class	Disagree	Agree	Agree	Agree	Agree	Disagree	Disagree	Disagree	Disagree	Agree
45	Adolescent	13	10-19 Years	female		Student	islam	Secondary level	Not in marital relationship	unmarried	joint	40000	21000-49000	semipaka	yes	yes	yes	yes	yes	yes	yes	yes	no	no	yes	yes	yes	yes	Pukka, Semipukka	Yes	No	No	Yes	Yes	Yes	Yes	0.88	866	Rich	Disagree	Agree	Agree	Agree	Agree	Agree	Disagree	Disagree	Disagree	Agree
47	Adolescent	18	10-19 Years	male		Student	islam	Higher secondary level and above	In marital relationship	married	nuclear	20000	5000-20000	semipaka	yes	yes	yes	yes	yes	yes	yes	yes	no	no	yes	yes	yes	yes	Pukka, Semipukka	Yes	No	No	Yes	Yes	Yes	Yes	0.88	866	Rich	Disagree	Disagree	Agree	Agree	Agree	Agree	Disagree	Agree	Disagree	Agree
48	Parents	50	40-59 Years	male	male	Serivce holder	islam	Primary level	In marital relationship	married	nuclear	20000	5000-20000	semipaka	yes	yes	yes	yes	yes	yes	yes	yes	no	no	yes	yes	yes	yes	Pukka, Semipukka	Yes	No	No	Yes	Yes	Yes	Yes	0.88	866	Rich	Disagree	Agree	Agree	Agree	Agree	Disagree	Disagree	Disagree	Agree	Agree
52	Parents	37	20-39 years	female	male	Homemaker	islam	Secondary level	In marital relationship	married	nuclear	35000	21000-49000	paka	yes	yes	yes	yes	yes	yes	yes	yes	no	no	yes	yes	yes	yes	Pukka, Semipukka	Yes	No	No	Yes	Yes	Yes	Yes	0.88	866	Rich	Agree	Agree	Agree	Agree	Agree	Agree	Disagree	Disagree	Agree	Disagree
73	Parents	30	20-39 years	female	female	Homemaker	islam	Secondary level	In marital relationship	married	nuclear	30000	21000-49000	semipaka	yes	yes	yes	yes	yes	yes	yes	yes	yes	no	no	no	yes	yes	Pukka, Semipukka	Yes	Yes	No	No	No	Yes	Yes	0.18	486.5	Middle Class	Agree	Agree	Agree	Agree	Agree	Agree	Agree	Disagree	Agree	Agree
177	Parents	30	20-39 years	female	female	Homemaker	islam	Secondary level	In marital relationship	married	nuclear	20000	5000-20000	semipaka	yes	yes	yes	yes	no	yes	yes	no	no	no	no	yes	yes	yes	Pukka, Semipukka	No	No	No	No	Yes	Yes	Yes	-0.36	243.5	Lower Middle Class	Agree	Agree	Agree	Agree	Agree	Agree	Disagree	Disagree	Agree	Agree
179	Parents	28	20-39 years	female	female	Homemaker	islam	Primary level	In marital relationship	married	nuclear	30000	21000-49000	paka	yes	yes	yes	yes	yes	yes	yes	yes	no	no	yes	no	yes	yes	Pukka, Semipukka	Yes	No	No	Yes	No	Yes	Yes	0.37	535.5	Middle Class	Agree	Agree	Agree	Agree	Agree	Agree	Agree	Disagree	Agree	Agree
216	Adolescent	12	10-19 Years	female		Student	islam	Secondary level	Not in marital relationship	unmarried	nuclear	40000	21000-49000	paka	yes	yes	yes	yes	yes	yes	yes	yes	yes	no	no	yes	yes	yes	Pukka, Semipukka	Yes	Yes	No	No	Yes	Yes	Yes	0.69	776	Upper Middle class	Agree	Agree	Agree	Agree	Agree	Agree	Disagree	Disagree	Agree	Agree
245	Adolescent	12	10-19 Years	female		Student	islam	Primary level	Not in marital relationship	unmarried	joint	30000	21000-49000	paka	yes	yes	yes	yes	yes	yes	yes	yes	no	no	no	no	yes	no	Pukka, Semipukka	Yes	No	No	No	No	Yes	No	-0.58	221.5	Lower Middle Class	Agree	Disagree	Disagree	Agree	Agree	Disagree	Agree	Disagree	Agree	Disagree
250	Parents	35	20-39 years	male	female	Farmers and day labourers	islam	Primary level	In marital relationship	married	nuclear	10000	5000-20000	semipaka	yes	yes	yes	yes	yes	yes	yes	yes	no	no	no	yes	yes	yes	Pukka, Semipukka	Yes	No	No	No	Yes	Yes	Yes	0.64	662	Upper Middle class	Agree	Agree	Disagree	Agree	Disagree	Agree	Disagree	Disagree	Agree	Agree
273	Adolescent	12	10-19 Years	female		Student	islam	Primary level	Not in marital relationship	unmarried	nuclear	20000	5000-20000	semipaka	yes	yes	yes	yes	yes	yes	yes	yes	no	no	no	no	yes	no	Pukka, Semipukka	Yes	No	No	No	No	Yes	No	-0.58	221.5	Lower Middle Class	Disagree	Disagree	Disagree	Disagree	Agree	Disagree	Agree	Disagree	Disagree	Disagree
280	Parents	42	40-59 Years	male	male	Farmers and day labourers	islam	Secondary level	In marital relationship	married	nuclear	25000	21000-49000	semipaka	yes	yes	yes	yes	yes	yes	yes	yes	no	no	yes	no	yes	yes	Pukka, Semipukka	Yes	No	No	Yes	No	Yes	Yes	0.37	535.5	Middle Class	Agree	Agree	Agree	Agree	Agree	Agree	Agree	Disagree	Agree	Agree
281	Adolescent	11	10-19 Years	female		Student	islam	Secondary level	Not in marital relationship	unmarried	nuclear	35000	21000-49000	semipaka	yes	yes	yes	yes	yes	yes	yes	yes	yes	no	yes	yes	yes	yes	Pukka, Semipukka	Yes	Yes	No	Yes	Yes	Yes	Yes	0.93	984.5	Rich	Disagree	Disagree	Disagree	Disagree	Agree	Disagree	Agree	Disagree	Disagree	Disagree
291	Adolescent	10	10-19 Years	male		Student	islam	Primary level	Not in marital relationship	unmarried	nuclear	20000	5000-20000	semipaka	yes	yes	yes	yes	yes	yes	yes	yes	no	no	no	yes	yes	yes	Pukka, Semipukka	Yes	No	No	No	Yes	Yes	Yes	0.64	662	Upper Middle class	Agree	Disagree	Disagree	Agree	Agree	Disagree	Agree	Disagree	Agree	Agree
303	Adolescent	19	10-19 Years	female		Student	islam	Higher secondary level and above	Not in marital relationship	unmarried	nuclear	20000	5000-20000	paka	yes	yes	yes	yes	yes	yes	yes	yes	no	no	yes	yes	yes	yes	Pukka, Semipukka	Yes	No	No	Yes	Yes	Yes	Yes	0.88	866	Rich	Agree	Agree	Agree	Agree	Agree	Agree	Agree	Agree	Agree	Agree
308	Parents	34	20-39 years	female	male	Homemaker	islam	Secondary level	In marital relationship	married	nuclear	30000	21000-49000	paka	yes	yes	yes	yes	yes	yes	yes	yes	yes	no	yes	yes	yes	yes	Pukka, Semipukka	Yes	Yes	No	Yes	Yes	Yes	Yes	0.93	984.5	Rich	Disagree	Agree	Disagree	Agree	Agree	Agree	Disagree	Agree	Agree	Disagree
313	Adolescent	13	10-19 Years	female		Student	islam	Secondary level	Not in marital relationship	unmarried	nuclear	35000	21000-49000	paka	yes	yes	yes	yes	yes	yes	yes	yes	no	no	yes	no	yes	yes	Pukka, Semipukka	Yes	No	No	Yes	No	Yes	Yes	0.37	535.5	Middle Class	Disagree	Agree	Agree	Disagree	Agree	Agree	Disagree	Disagree	Disagree	Disagree
341	Adolescent	17	10-19 Years	female		Student	islam	Secondary level	Not in marital relationship	unmarried	nuclear	15000	5000-20000	paka	yes	yes	yes	yes	yes	yes	yes	yes	no	no	no	no	yes	yes	Pukka, Semipukka	Yes	No	No	No	No	Yes	Yes	0.13	395.5	Lower Middle Class	Disagree	Agree	Agree	Agree	Agree	Agree	Disagree	Agree	Disagree	Agree
342	Parents	35	20-39 years	female	female	Homemaker	islam	Secondary level	In marital relationship	married	nuclear	15000	5000-20000	paka	yes	yes	yes	yes	yes	yes	yes	yes	no	no	no	no	yes	yes	Pukka, Semipukka	Yes	No	No	No	No	Yes	Yes	0.13	395.5	Lower Middle Class	Disagree	Agree	Disagree	Agree	Agree	Agree	Disagree	Agree	Disagree	Agree
344	Parents	40	40-59 Years	female	male	Homemaker	islam	Secondary level	In marital relationship	married	nuclear	12000	5000-20000	paka	yes	yes	yes	yes	no	yes	yes	yes	no	no	yes	no	no	no	Pukka, Semipukka	No	No	No	Yes	No	No	No	-2.38	60.5	Poor	Disagree	Agree	Agree	Agree	Agree	Agree	Disagree	Disagree	Disagree	Disagree
347	Adolescent	16	10-19 Years	female		Student	islam	Secondary level	Not in marital relationship	unmarried	nuclear	15000	5000-20000	semipaka	yes	yes	yes	yes	yes	yes	yes	yes	no	no	yes	yes	yes	no	Pukka, Semipukka	Yes	No	No	Yes	Yes	Yes	No	0.17	456.5	Middle Class	Disagree	Agree	Agree	Agree	Agree	Agree	Disagree	Agree	Disagree	Disagree
359	Adolescent	12	10-19 Years	female		Student	islam	Primary level	Not in marital relationship	unmarried	nuclear	15000	5000-20000	semipaka	yes	yes	yes	yes	yes	yes	yes	yes	no	no	no	no	no	no	Pukka, Semipukka	Yes	No	No	No	No	No	No	-1.62	105.5	Poor	Disagree	Agree	Agree	Disagree	Agree	Agree	Disagree	Disagree	Disagree	Agree
434	Adolescent	11	10-19 Years	female		Student	islam	Primary level	Not in marital relationship	unmarried	nuclear	10000	5000-20000	semipaka	yes	yes	yes	yes	yes	yes	yes	yes	no	no	no	yes	yes	yes	Pukka, Semipukka	Yes	No	No	No	Yes	Yes	Yes	0.64	662	Upper Middle class	Agree	Agree	Agree	Agree	Agree	Agree	Agree	Disagree	Agree	Agree
482	Adolescent	14	10-19 Years	male		Student	islam	Secondary level	Not in marital relationship	unmarried	nuclear	25000	21000-49000	semipaka	yes	yes	yes	yes	yes	yes	yes	yes	yes	no	no	yes	yes	yes	Pukka, Semipukka	Yes	Yes	No	No	Yes	Yes	Yes	0.69	776	Upper Middle class	Agree	Agree	Agree	Agree	Agree	Disagree	Agree	Disagree	Agree	Agree
484	Parents	60	60 Years and above	female	male	Homemaker	islam	No formal education	Not in marital relationship	widow/ widower	nuclear	5000	5000-20000	paka	yes	yes	yes	yes	yes	yes	yes	yes	yes	no	yes	no	no	no	Pukka, Semipukka	Yes	Yes	No	Yes	No	No	No	-1.33	133.5	Poor	Disagree	Disagree	Agree	Disagree	Agree	Disagree	Disagree	Disagree	Disagree	Disagree
486	Parents	40	40-59 Years	female	female	Homemaker	islam	Primary level	In marital relationship	married	nuclear	40000	21000-49000	semipaka	yes	yes	yes	yes	yes	yes	yes	yes	yes	no	yes	yes	yes	yes	Pukka, Semipukka	Yes	Yes	No	Yes	Yes	Yes	Yes	0.93	984.5	Rich	Agree	Disagree	Agree	Agree	Agree	Agree	Disagree	Disagree	Agree	Agree
489	Adolescent	14	10-19 Years	female		Student	islam	Primary level	Not in marital relationship	unmarried	joint	20000	5000-20000	semipaka	yes	yes	yes	yes	yes	yes	yes	yes	yes	no	yes	yes	yes	yes	Pukka, Semipukka	Yes	Yes	No	Yes	Yes	Yes	Yes	0.93	984.5	Rich	Disagree	Agree	Disagree	Agree	Agree	Agree	Agree	Disagree	Disagree	Agree
490	Parents	35	20-39 years	female	male	Homemaker	islam	Primary level	In marital relationship	married	joint	20000	5000-20000	semipaka	yes	yes	yes	yes	yes	yes	yes	yes	yes	no	yes	yes	yes	yes	Pukka, Semipukka	Yes	Yes	No	Yes	Yes	Yes	Yes	0.93	984.5	Rich	Disagree	Disagree	Disagree	Disagree	Agree	Disagree	Disagree	Disagree	Disagree	Disagree
499	Adolescent	11	10-19 Years	male		Student	islam	Primary level	Not in marital relationship	unmarried	joint	20000	5000-20000	semipaka	yes	yes	yes	yes	yes	yes	yes	yes	yes	no	yes	yes	yes	yes	Pukka, Semipukka	Yes	Yes	No	Yes	Yes	Yes	Yes	0.93	984.5	Rich	Disagree	Disagree	Disagree	Disagree	Agree	Disagree	Agree	Disagree	Disagree	Disagree
504	Parents	32	20-39 years	female	male	Homemaker	islam	Primary level	In marital relationship	married	nuclear	15000	5000-20000	semipaka	yes	yes	yes	yes	yes	yes	yes	yes	no	no	yes	yes	yes	yes	Pukka, Semipukka	Yes	No	No	Yes	Yes	Yes	Yes	0.88	866	Rich	Disagree	Agree	Agree	Agree	Agree	Agree	Disagree	Disagree	Disagree	Agree
512	Parents	32	20-39 years	female	male	Homemaker	islam	Primary level	In marital relationship	married	nuclear	12000	5000-20000	semipaka	yes	yes	yes	yes	yes	yes	yes	yes	no	no	yes	yes	yes	yes	Pukka, Semipukka	Yes	No	No	Yes	Yes	Yes	Yes	0.88	866	Rich	Disagree	Agree	Agree	Agree	Agree	Agree	Disagree	Disagree	Disagree	Disagree
522	Parents	47	40-59 Years	male	female	Farmers and day labourers	islam	Primary level	In marital relationship	married	nuclear	15000	5000-20000	semipaka	yes	yes	yes	yes	yes	yes	yes	yes	yes	no	yes	yes	yes	yes	Pukka, Semipukka	Yes	Yes	No	Yes	Yes	Yes	Yes	0.93	984.5	Rich	Disagree	Agree	Agree	Disagree	Agree	Agree	Disagree	Disagree	Disagree	Agree
541	Adolescent	14	10-19 Years	female		Student	islam	Primary level	Not in marital relationship	unmarried	nuclear	15000	5000-20000	semipaka	yes	yes	yes	yes	no	yes	yes	yes	no	no	yes	no	no	no	Pukka, Semipukka	No	No	No	Yes	No	No	No	-2.38	60.5	Poor	Agree	Disagree	Agree	Agree	Agree	Agree	Disagree	Disagree	Agree	Agree
550	Parents	35	20-39 years	female	male	Homemaker	islam	Secondary level	In marital relationship	married	joint	30000	21000-49000	semipaka	yes	yes	yes	yes	yes	yes	yes	yes	yes	no	yes	no	no	no	Pukka, Semipukka	Yes	Yes	No	Yes	No	No	No	-1.33	133.5	Poor	Agree	Agree	Agree	Agree	Agree	Agree	Agree	Disagree	Agree	Agree
554	Parents	36	20-39 years	female	female	Homemaker	islam	Secondary level	In marital relationship	married	joint	70000	50000 aqnd above	semipaka	yes	yes	yes	yes	yes	yes	yes	yes	yes	no	yes	no	yes	yes	Pukka, Semipukka	Yes	Yes	No	Yes	No	Yes	Yes	0.42	575	Middle Class	Agree	Disagree	Disagree	Agree	Agree	Disagree	Agree	Disagree	Agree	Disagree
564	Parents	50	40-59 Years	female	female	Homemaker	islam	Secondary level	In marital relationship	married	nuclear	12000	5000-20000	semipaka	yes	yes	yes	yes	yes	yes	yes	yes	yes	yes	yes	no	no	no	Pukka, Semipukka	Yes	Yes	Yes	Yes	No	No	No	-1.32	143.5	Poor	Agree	Agree	Disagree	Agree	Agree	Disagree	Agree	Disagree	Agree	Disagree
581	Adolescent	13	10-19 Years	female		Student	islam	Secondary level	Not in marital relationship	unmarried	nuclear	25000	21000-49000	paka	yes	yes	yes	yes	yes	yes	yes	yes	no	no	yes	no	yes	yes	Pukka, Semipukka	Yes	No	No	Yes	No	Yes	Yes	0.37	535.5	Middle Class	Agree	Agree	Agree	Agree	Agree	Agree	Agree	Disagree	Agree	Agree
593	Adolescent	11	10-19 Years	female		Student	islam	Primary level	Not in marital relationship	unmarried	joint	15000	5000-20000	paka	yes	yes	yes	yes	yes	yes	yes	yes	yes	no	yes	yes	yes	no	Pukka, Semipukka	Yes	Yes	No	Yes	Yes	Yes	No	0.22	503.5	Middle Class	Agree	Agree	Agree	Agree	Agree	Agree	Disagree	Agree	Agree	Agree
594	Parents	35	20-39 years	female	male	Homemaker	islam	Secondary level	In marital relationship	married	joint	15000	5000-20000	paka	yes	yes	yes	yes	yes	yes	yes	yes	yes	no	yes	yes	yes	no	Pukka, Semipukka	Yes	Yes	No	Yes	Yes	Yes	No	0.22	503.5	Middle Class	Agree	Agree	Agree	Agree	Agree	Agree	Disagree	Disagree	Agree	Disagree
606	Parents	34	20-39 years	female	male	Homemaker	islam	Secondary level	In marital relationship	married	nuclear	40000	21000-49000	paka	yes	yes	yes	yes	yes	yes	yes	yes	yes	no	yes	yes	yes	yes	Pukka, Semipukka	Yes	Yes	No	Yes	Yes	Yes	Yes	0.93	984.5	Rich	Agree	Agree	Agree	Agree	Agree	Agree	Disagree	Agree	Agree	Disagree
642	Parents	36	20-39 years	female	female	Homemaker	islam	Secondary level	In marital relationship	married	nuclear	15000	5000-20000	paka	yes	yes	yes	yes	yes	yes	yes	yes	no	no	yes	yes	yes	yes	Pukka, Semipukka	Yes	No	No	Yes	Yes	Yes	Yes	0.88	866	Rich	Agree	Agree	Agree	Agree	Agree	Agree	Disagree	Disagree	Agree	Agree
649	Adolescent	15	10-19 Years	female		Student	sanatan	Secondary level	Not in marital relationship	unmarried	nuclear	30000	21000-49000	semipaka	yes	yes	yes	yes	yes	yes	yes	yes	no	yes	yes	no	yes	yes	Pukka, Semipukka	Yes	No	Yes	Yes	No	Yes	Yes	0.38	560	Middle Class	Agree	Agree	Agree	Agree	Agree	Agree	Disagree	Disagree	Agree	Agree
653	Adolescent	14	10-19 Years	female		Student	islam	Secondary level	Not in marital relationship	unmarried	nuclear	25000	21000-49000	semipaka	yes	yes	yes	yes	yes	yes	yes	yes	no	no	yes	yes	yes	yes	Pukka, Semipukka	Yes	No	No	Yes	Yes	Yes	Yes	0.88	866	Rich	Agree	Agree	Agree	Agree	Agree	Agree	Disagree	Disagree	Agree	Agree
661	Adolescent	14	10-19 Years	male		Student	islam	Secondary level	Not in marital relationship	unmarried	nuclear	20000	5000-20000	semipaka	yes	yes	yes	yes	yes	yes	yes	yes	yes	no	yes	no	yes	no	Pukka, Semipukka	Yes	Yes	No	Yes	No	Yes	No	-0.28	271.5	Lower Middle Class	Agree	Disagree	Agree	Agree	Agree	Agree	Disagree	Disagree	Agree	Agree
669	Adolescent	14	10-19 Years	male		Student	islam	Secondary level	Not in marital relationship	unmarried	nuclear	20000	5000-20000	semipaka	yes	yes	yes	yes	yes	yes	yes	yes	yes	no	yes	no	yes	yes	Pukka, Semipukka	Yes	Yes	No	Yes	No	Yes	Yes	0.42	575	Middle Class	Agree	Agree	Agree	Agree	Agree	Agree	Disagree	Disagree	Agree	Agree
700	Parents	45	40-59 Years	male	female	Businessman	islam	Secondary level	In marital relationship	married	nuclear	20000	5000-20000	semipaka	yes	yes	yes	yes	yes	yes	yes	yes	yes	no	yes	yes	yes	yes	Pukka, Semipukka	Yes	Yes	No	Yes	Yes	Yes	Yes	0.93	984.5	Rich	Agree	Agree	Agree	Agree	Agree	Agree	Disagree	Agree	Agree	Agree
706	Parents	35	20-39 years	female	female	Homemaker	islam	Secondary level	In marital relationship	married	nuclear	10000	5000-20000	semipaka	yes	yes	yes	yes	yes	yes	yes	yes	no	no	yes	no	yes	yes	Pukka, Semipukka	Yes	No	No	Yes	No	Yes	Yes	0.37	535.5	Middle Class	Agree	Agree	Disagree	Agree	Agree	Agree	Agree	Disagree	Agree	Agree
762	Parents	61	60 Years and above	male	male	Businessman	islam	Higher secondary level and above	In marital relationship	married	nuclear	25000	21000-49000	semipaka	yes	yes	yes	yes	yes	yes	yes	yes	no	no	yes	no	yes	yes	Pukka, Semipukka	Yes	No	No	Yes	No	Yes	Yes	0.37	535.5	Middle Class	Agree	Disagree	Agree	Agree	Agree	Agree	Disagree	Disagree	Agree	Agree
784	Parents	54	40-59 Years	female	male	Homemaker	islam	No formal education	In marital relationship	married	joint	40000	21000-49000	semipaka	yes	yes	yes	yes	yes	yes	yes	yes	no	no	no	no	yes	yes	Pukka, Semipukka	Yes	No	No	No	No	Yes	Yes	0.13	395.5	Lower Middle Class	Agree	Disagree	Disagree	Disagree	Agree	Agree	Agree	Disagree	Agree	Disagree
787	Adolescent	19	10-19 Years	male		Student	islam	Higher secondary level and above	Not in marital relationship	unmarried	joint	20000	5000-20000	semipaka	yes	yes	yes	yes	yes	yes	yes	yes	no	no	no	yes	yes	yes	Pukka, Semipukka	Yes	No	No	No	Yes	Yes	Yes	0.64	662	Upper Middle class	Agree	Agree	Agree	Agree	Agree	Agree	Disagree	Disagree	Agree	Agree
788	Parents	43	40-59 Years	female	male	Homemaker	islam	No formal education	In marital relationship	married	joint	20000	5000-20000	semipaka	yes	yes	yes	yes	yes	yes	yes	yes	no	no	no	yes	yes	yes	Pukka, Semipukka	Yes	No	No	No	Yes	Yes	Yes	0.64	662	Upper Middle class	Agree	Agree	Agree	Agree	Agree	Agree	Disagree	Disagree	Agree	Agree
789	Adolescent	17	10-19 Years	female		Student	islam	Secondary level	Not in marital relationship	unmarried	joint	10000	5000-20000	semipaka	yes	yes	yes	yes	no	yes	yes	yes	no	no	no	no	yes	yes	Pukka, Semipukka	No	No	No	No	No	Yes	Yes	-0.87	184.5	Poor	Agree	Agree	Agree	Agree	Agree	Agree	Disagree	Disagree	Agree	Agree
790	Parents	45	40-59 Years	male	female	Farmers and day labourers	islam	Primary level	In marital relationship	married	joint	10000	5000-20000	semipaka	yes	yes	yes	yes	no	yes	yes	yes	no	no	no	no	yes	yes	Pukka, Semipukka	No	No	No	No	No	Yes	Yes	-0.87	184.5	Poor	Agree	Agree	Agree	Agree	Agree	Agree	Disagree	Agree	Agree	Agree
792	Parents	40	40-59 Years	female	male	Homemaker	islam	Primary level	In marital relationship	married	joint	15000	5000-20000	semipaka	yes	yes	yes	yes	yes	yes	yes	yes	no	no	yes	yes	yes	yes	Pukka, Semipukka	Yes	No	No	Yes	Yes	Yes	Yes	0.88	866	Rich	Disagree	Agree	Agree	Agree	Agree	Agree	Disagree	Disagree	Agree	Agree
799	Adolescent	18	10-19 Years	female		Student	islam	Secondary level	Not in marital relationship	unmarried	joint	22000	21000-49000	semipaka	yes	yes	yes	yes	yes	yes	yes	yes	no	yes	no	yes	yes	yes	Pukka, Semipukka	Yes	No	Yes	No	Yes	Yes	Yes	0.64	745.5	Upper Middle class	Disagree	Disagree	Agree	Agree	Agree	Agree	Agree	Disagree	Disagree	Agree
800	Parents	50	40-59 Years	male	female	Serivce holder	islam	Primary level	In marital relationship	married	joint	22000	21000-49000	semipaka	yes	yes	yes	yes	yes	yes	yes	yes	no	yes	no	yes	yes	yes	Pukka, Semipukka	Yes	No	Yes	No	Yes	Yes	Yes	0.64	745.5	Upper Middle class	Disagree	Agree	Agree	Agree	Agree	Agree	Disagree	Disagree	Disagree	Agree
801	Adolescent	12	10-19 Years	male		Student	islam	Primary level	Not in marital relationship	unmarried	nuclear	25000	21000-49000	semipaka	yes	yes	yes	yes	yes	yes	yes	yes	no	no	no	yes	yes	yes	Pukka, Semipukka	Yes	No	No	No	Yes	Yes	Yes	0.64	662	Upper Middle class	Agree	Agree	Agree	Agree	Agree	Agree	Disagree	Disagree	Agree	Agree
802	Parents	40	40-59 Years	female	male	Serivce holder	islam	Higher secondary level and above	In marital relationship	married	nuclear	25000	21000-49000	semipaka	yes	yes	yes	yes	yes	yes	yes	yes	no	no	no	yes	yes	yes	Pukka, Semipukka	Yes	No	No	No	Yes	Yes	Yes	0.64	662	Upper Middle class	Agree	Agree	Agree	Agree	Agree	Agree	Disagree	Disagree	Agree	Agree
803	Adolescent	19	10-19 Years	female		Student	sanatan	Higher secondary level and above	Not in marital relationship	unmarried	joint	10000	5000-20000	semipaka	yes	yes	yes	yes	yes	yes	yes	no	no	no	no	no	yes	yes	Pukka, Semipukka	Yes	No	No	No	No	Yes	Yes	0.13	395.5	Lower Middle Class	Agree	Agree	Agree	Agree	Agree	Agree	Disagree	Agree	Agree	Disagree
804	Parents	45	40-59 Years	female	female	Homemaker	sanatan	Primary level	In marital relationship	married	joint	10000	5000-20000	semipaka	yes	yes	yes	yes	yes	yes	yes	no	no	no	no	no	yes	yes	Pukka, Semipukka	Yes	No	No	No	No	Yes	Yes	0.13	395.5	Lower Middle Class	Agree	Agree	Agree	Agree	Agree	Agree	Disagree	Disagree	Agree	Disagree
805	Adolescent	17	10-19 Years	female		Student	islam	Secondary level	Not in marital relationship	unmarried	joint	50000	50000 aqnd above	semipaka	yes	yes	yes	yes	yes	yes	yes	yes	no	yes	no	yes	yes	yes	Pukka, Semipukka	Yes	No	Yes	No	Yes	Yes	Yes	0.64	745.5	Upper Middle class	Agree	Agree	Agree	Agree	Agree	Agree	Disagree	Agree	Agree	Agree
806	Parents	52	40-59 Years	male	female	Businessman	islam	Higher secondary level and above	In marital relationship	married	joint	50000	50000 aqnd above	semipaka	yes	yes	yes	yes	yes	yes	yes	yes	no	yes	no	yes	yes	yes	Pukka, Semipukka	Yes	No	Yes	No	Yes	Yes	Yes	0.64	745.5	Upper Middle class	Agree	Agree	Agree	Agree	Agree	Agree	Disagree	Agree	Agree	Agree
808	Parents	42	40-59 Years	female	male	Homemaker	islam	Primary level	In marital relationship	married	nuclear	30000	21000-49000	semipaka	yes	yes	yes	yes	yes	yes	yes	yes	no	yes	yes	yes	yes	yes	Pukka, Semipukka	Yes	No	Yes	Yes	Yes	Yes	Yes	0.89	938	Rich	Agree	Agree	Agree	Agree	Agree	Agree	Disagree	Disagree	Agree	Agree
809	Adolescent	17	10-19 Years	female		Student	islam	Secondary level	Not in marital relationship	unmarried	joint	20000	5000-20000	semipaka	yes	yes	yes	yes	yes	yes	yes	yes	yes	no	no	yes	yes	yes	Pukka, Semipukka	Yes	Yes	No	No	Yes	Yes	Yes	0.69	776	Upper Middle class	Agree	Agree	Agree	Agree	Agree	Agree	Disagree	Disagree	Agree	Agree
810	Parents	55	40-59 Years	male	female	Serivce holder	islam	Primary level	In marital relationship	married	joint	20000	5000-20000	semipaka	yes	yes	yes	yes	yes	yes	yes	yes	yes	no	no	yes	yes	yes	Pukka, Semipukka	Yes	Yes	No	No	Yes	Yes	Yes	0.69	776	Upper Middle class	Agree	Agree	Agree	Agree	Agree	Agree	Disagree	Disagree	Agree	Disagree
813	Adolescent	16	10-19 Years	female		Student	islam	Secondary level	Not in marital relationship	unmarried	joint	25000	21000-49000	semipaka	yes	yes	yes	yes	no	yes	yes	yes	no	no	no	no	no	no	Pukka, Semipukka	No	No	No	No	No	No	No	-2.62	21.5	Poor	Agree	Agree	Agree	Agree	Agree	Agree	Disagree	Disagree	Agree	Agree
814	Parents	50	40-59 Years	female	female	Homemaker	islam	No formal education	In marital relationship	married	joint	25000	21000-49000	semipaka	yes	yes	yes	yes	no	yes	yes	yes	no	no	no	no	no	no	Pukka, Semipukka	No	No	No	No	No	No	No	-2.62	21.5	Poor	Agree	Agree	Agree	Agree	Agree	Agree	Disagree	Disagree	Agree	Agree
819	Adolescent	15	10-19 Years	female		Student	islam	Secondary level	Not in marital relationship	unmarried	nuclear	15000	5000-20000	semipaka	yes	yes	yes	yes	no	yes	yes	yes	no	no	no	no	no	no	Pukka, Semipukka	No	No	No	No	No	No	No	-2.62	21.5	Poor	Agree	Agree	Disagree	Agree	Agree	Disagree	Disagree	Disagree	Agree	Agree
820	Parents	50	40-59 Years	male	female	Serivce holder	islam	No formal education	In marital relationship	married	nuclear	15000	5000-20000	semipaka	yes	yes	yes	yes	no	yes	yes	yes	no	no	no	no	no	no	Pukka, Semipukka	No	No	No	No	No	No	No	-2.62	21.5	Poor	Agree	Agree	Agree	Agree	Agree	Agree	Disagree	Disagree	Agree	Agree
824	Parents	45	40-59 Years	female	male	Serivce holder	sanatan	Primary level	In marital relationship	married	joint	20000	5000-20000	semipaka	yes	yes	yes	yes	yes	yes	yes	yes	no	no	no	yes	yes	yes	Pukka, Semipukka	Yes	No	No	No	Yes	Yes	Yes	0.64	662	Upper Middle class	Agree	Agree	Agree	Agree	Agree	Agree	Disagree	Disagree	Agree	Agree
825	Adolescent	13	10-19 Years	male		Student	islam	Secondary level	Not in marital relationship	unmarried	joint	25000	21000-49000	semipaka	yes	yes	yes	yes	yes	yes	yes	yes	no	no	no	yes	yes	yes	Pukka, Semipukka	Yes	No	No	No	Yes	Yes	Yes	0.64	662	Upper Middle class	Agree	Agree	Agree	Agree	Agree	Agree	Disagree	Disagree	Agree	Agree
828	Parents	45	40-59 Years	female	male	Homemaker	sanatan	Secondary level	In marital relationship	married	joint	30000	21000-49000	semipaka	yes	yes	yes	yes	yes	yes	yes	yes	yes	no	no	no	yes	yes	Pukka, Semipukka	Yes	Yes	No	No	No	Yes	Yes	0.18	486.5	Middle Class	Disagree	Agree	Agree	Disagree	Agree	Agree	Disagree	Disagree	Agree	Agree
829	Adolescent	15	10-19 Years	male		Student	islam	Secondary level	Not in marital relationship	unmarried	joint	40000	21000-49000	semipaka	yes	yes	yes	yes	yes	yes	yes	yes	no	no	no	yes	yes	yes	Pukka, Semipukka	Yes	No	No	No	Yes	Yes	Yes	0.64	662	Upper Middle class	Agree	Agree	Agree	Agree	Agree	Agree	Disagree	Agree	Agree	Disagree
832	Parents	37	20-39 years	female	male	Homemaker	sanatan	Primary level	In marital relationship	married	nuclear	30000	21000-49000	semipaka	yes	yes	yes	yes	yes	yes	yes	yes	no	no	no	yes	yes	yes	Pukka, Semipukka	Yes	No	No	No	Yes	Yes	Yes	0.64	662	Upper Middle class	Agree	Agree	Agree	Agree	Agree	Agree	Disagree	Disagree	Agree	Disagree
833	Adolescent	13	10-19 Years	male		Student	islam	Secondary level	Not in marital relationship	unmarried	nuclear	50000	50000 aqnd above	semipaka	yes	yes	yes	yes	yes	yes	yes	yes	no	no	no	yes	yes	yes	Pukka, Semipukka	Yes	No	No	No	Yes	Yes	Yes	0.64	662	Upper Middle class	Agree	Agree	Agree	Agree	Agree	Agree	Disagree	Disagree	Agree	Disagree
834	Parents	38	20-39 years	female	male	Homemaker	islam	Primary level	In marital relationship	married	nuclear	50000	50000 aqnd above	semipaka	yes	yes	yes	yes	yes	yes	yes	yes	no	no	no	yes	yes	yes	Pukka, Semipukka	Yes	No	No	No	Yes	Yes	Yes	0.64	662	Upper Middle class	Agree	Agree	Agree	Agree	Agree	Agree	Disagree	Disagree	Agree	Disagree
835	Adolescent	19	10-19 Years	female		Student	islam	Secondary level	Not in marital relationship	unmarried	joint	40000	21000-49000	semipaka	yes	yes	yes	yes	yes	yes	yes	yes	yes	no	yes	yes	yes	yes	Pukka, Semipukka	Yes	Yes	No	Yes	Yes	Yes	Yes	0.93	984.5	Rich	Agree	Agree	Agree	Agree	Agree	Agree	Disagree	Disagree	Agree	Agree
836	Parents	48	40-59 Years	male	female	Businessman	islam	Primary level	In marital relationship	married	joint	40000	21000-49000	semipaka	yes	yes	yes	yes	yes	yes	yes	yes	yes	no	yes	yes	yes	yes	Pukka, Semipukka	Yes	Yes	No	Yes	Yes	Yes	Yes	0.93	984.5	Rich	Agree	Agree	Agree	Agree	Agree	Agree	Disagree	Disagree	Agree	Agree
837	Adolescent	16	10-19 Years	male		Student	islam	Secondary level	Not in marital relationship	unmarried	nuclear	20000	5000-20000	semipaka	yes	yes	yes	yes	yes	yes	yes	yes	no	no	no	yes	yes	yes	Pukka, Semipukka	Yes	No	No	No	Yes	Yes	Yes	0.64	662	Upper Middle class	Agree	Agree	Agree	Agree	Agree	Agree	Disagree	Disagree	Agree	Agree
838	Parents	57	40-59 Years	male	male	Businessman	islam	No formal education	In marital relationship	married	nuclear	20000	5000-20000	semipaka	yes	yes	yes	yes	yes	yes	yes	yes	no	no	no	yes	yes	yes	Pukka, Semipukka	Yes	No	No	No	Yes	Yes	Yes	0.64	662	Upper Middle class	Agree	Agree	Disagree	Agree	Agree	Agree	Disagree	Disagree	Agree	Agree
841	Adolescent	16	10-19 Years	female		Student	islam	Secondary level	Not in marital relationship	unmarried	nuclear	10000	5000-20000	semipaka	yes	yes	yes	yes	no	yes	yes	no	no	no	no	no	no	no	Pukka, Semipukka	No	No	No	No	No	No	No	-2.62	21.5	Poor	Agree	Agree	Agree	Agree	Agree	Agree	Disagree	Disagree	Agree	Agree
842	Parents	37	20-39 years	female	female	Homemaker	islam	Primary level	In marital relationship	married	nuclear	10000	5000-20000	semipaka	yes	yes	yes	yes	no	yes	yes	no	no	no	no	no	no	no	Pukka, Semipukka	No	No	No	No	No	No	No	-2.62	21.5	Poor	Agree	Agree	Agree	Agree	Agree	Agree	Disagree	Disagree	Agree	Agree
843	Adolescent	16	10-19 Years	female		Student	islam	Secondary level	Not in marital relationship	unmarried	nuclear	20000	5000-20000	semipaka	yes	yes	yes	yes	yes	yes	yes	yes	no	no	yes	yes	yes	yes	Pukka, Semipukka	Yes	No	No	Yes	Yes	Yes	Yes	0.88	866	Rich	Agree	Agree	Agree	Agree	Agree	Agree	Disagree	Disagree	Agree	Agree
844	Parents	47	40-59 Years	male	female	Serivce holder	islam	Primary level	In marital relationship	married	nuclear	20000	5000-20000	semipaka	yes	yes	yes	yes	yes	yes	yes	yes	no	no	yes	yes	yes	yes	Pukka, Semipukka	Yes	No	No	Yes	Yes	Yes	Yes	0.88	866	Rich	Agree	Agree	Agree	Agree	Agree	Agree	Disagree	Agree	Agree	Agree
848	Parents	47	40-59 Years	female	male	Homemaker	islam	No formal education	In marital relationship	married	joint	30000	21000-49000	semipaka	yes	yes	yes	no	yes	yes	yes	yes	no	no	no	no	yes	yes	Pukka, Semipukka	Yes	No	No	No	No	Yes	Yes	0.13	395.5	Lower Middle Class	Agree	Disagree	Agree	Agree	Agree	Agree	Agree	Disagree	Agree	Agree
852	Parents	30	20-39 years	female	male	Homemaker	islam	No formal education	Not in marital relationship	divorced	nuclear	10000	5000-20000	paka	yes	yes	yes	yes	yes	yes	yes	yes	no	no	no	no	yes	yes	Pukka, Semipukka	Yes	No	No	No	No	Yes	Yes	0.13	395.5	Lower Middle Class	Agree	Agree	Agree	Agree	Agree	Agree	Disagree	Disagree	Agree	Agree
859	Adolescent	13	10-19 Years	female		Farmers and day labourers	islam	No formal education	Not in marital relationship	unmarried	joint	20000	5000-20000	semipaka	yes	yes	yes	yes	yes	yes	yes	yes	no	no	no	no	no	no	Pukka, Semipukka	Yes	No	No	No	No	No	No	-1.62	105.5	Poor	Agree	Disagree	Disagree	Agree	Agree	Disagree	Agree	Disagree	Agree	Agree
863	Adolescent	13	10-19 Years	female		Student	islam	Secondary level	Not in marital relationship	unmarried	nuclear	18000	5000-20000	semipaka	yes	yes	yes	yes	yes	yes	yes	yes	no	no	no	yes	yes	yes	Pukka, Semipukka	Yes	No	No	No	Yes	Yes	Yes	0.64	662	Upper Middle class	Disagree	Disagree	Agree	Disagree	Agree	Disagree	Agree	Disagree	Disagree	Agree
867	Adolescent	15	10-19 Years	female		Student	islam	Secondary level	Not in marital relationship	unmarried	nuclear	20000	5000-20000	paka	yes	yes	yes	yes	yes	yes	yes	yes	no	no	no	no	yes	no	Pukka, Semipukka	Yes	No	No	No	No	Yes	No	-0.58	221.5	Lower Middle Class	Agree	Agree	Agree	Agree	Agree	Agree	Agree	Agree	Agree	Agree
869	Adolescent	12	10-19 Years	female		Student	islam	Secondary level	Not in marital relationship	unmarried	nuclear	20000	5000-20000	paka	yes	yes	yes	yes	yes	yes	yes	yes	no	yes	no	yes	yes	yes	Pukka, Semipukka	Yes	No	Yes	No	Yes	Yes	Yes	0.64	745.5	Upper Middle class	Agree	Agree	Agree	Agree	Agree	Agree	Disagree	Agree	Agree	Agree
873	Adolescent	13	10-19 Years	male		Student	islam	Secondary level	Not in marital relationship	unmarried	joint	60000	50000 aqnd above	paka	yes	yes	yes	yes	yes	yes	yes	yes	no	no	no	no	yes	yes	Pukka, Semipukka	Yes	No	No	No	No	Yes	Yes	0.13	395.5	Lower Middle Class	Agree	Agree	Agree	Agree	Agree	Agree	Disagree	Disagree	Agree	Agree
894	Parents	55	40-59 Years	male	female	Businessman	islam	Primary level	In marital relationship	married	nuclear	90000	50000 aqnd above	semipaka	yes	yes	yes	yes	yes	yes	yes	yes	no	no	no	yes	yes	yes	Pukka, Semipukka	Yes	No	No	No	Yes	Yes	Yes	0.64	662	Upper Middle class	Agree	Agree	Agree	Agree	Agree	Disagree	Disagree	Disagree	Agree	Agree
906	Parents	45	40-59 Years	male	female	Businessman	islam	Secondary level	In marital relationship	married	nuclear	30000	21000-49000	paka	yes	yes	yes	yes	no	yes	yes	no	yes	no	no	yes	yes	yes	Pukka, Semipukka	No	Yes	No	No	Yes	Yes	Yes	-0.31	267.5	Lower Middle Class	Agree	Disagree	Agree	Agree	Agree	Agree	Agree	Disagree	Agree	Agree
907	Parents	30	20-39 years	female	female	Homemaker	islam	Primary level	In marital relationship	married	nuclear	12000	5000-20000	semipaka	yes	yes	yes	yes	yes	yes	yes	yes	yes	no	no	no	no	no	Pukka, Semipukka	Yes	Yes	No	No	No	No	No	-1.57	119.5	Poor	Disagree	Disagree	Agree	Agree	Agree	Agree	Agree	Disagree	Agree	Agree
935	Parents	45	40-59 Years	female	female	Homemaker	islam	Secondary level	In marital relationship	married	nuclear	35000	21000-49000	paka	yes	yes	yes	yes	yes	yes	yes	yes	no	no	no	yes	yes	no	Pukka, Semipukka	Yes	No	No	No	Yes	Yes	No	-0.07	308.5	Lower Middle Class	Agree	Agree	Agree	Agree	Agree	Agree	Agree	Agree	Agree	Agree
995	Adolescent	13	10-19 Years	male		Student	islam	Secondary level	Not in marital relationship	unmarried	nuclear	15000	5000-20000	semipaka	yes	yes	yes	yes	yes	yes	yes	yes	yes	no	no	no	yes	no	Pukka, Semipukka	Yes	Yes	No	No	No	Yes	No	-0.53	233.5	Lower Middle Class	Agree	Agree	Disagree	Agree	Disagree	Agree	Agree	Disagree	Agree	Disagree
997	Adolescent	14	10-19 Years	male		Student	islam	Secondary level	Not in marital relationship	unmarried	nuclear	15000	5000-20000	semipaka	yes	yes	yes	yes	no	yes	yes	yes	yes	no	no	yes	no	no	Pukka, Semipukka	No	Yes	No	No	Yes	No	No	-2.07	83.5	Poor	Agree	Disagree	Agree	Agree	Agree	Agree	Agree	Disagree	Agree	Agree
999	Adolescent	15	10-19 Years	female		Farmers and day labourers	islam	Primary level	Not in marital relationship	unmarried	nuclear	30000	21000-49000	semipaka	yes	yes	yes	yes	yes	yes	yes	yes	no	no	no	yes	yes	yes	Pukka, Semipukka	Yes	No	No	No	Yes	Yes	Yes	0.64	662	Upper Middle class	Agree	Disagree	Agree	Agree	Agree	Disagree	Agree	Disagree	Disagree	Agree
10	Parents	40	40-59 Years	female	female	Homemaker	islam	Secondary level	In marital relationship	married	nuclear	50000	50000 aqnd above	paka	yes	yes	yes	yes	yes	yes	yes	yes	yes	no	yes	no	yes	yes	Pukka, Semipukka	Yes	Yes	No	Yes	No	Yes	Yes	0.42	575	Middle Class	Disagree	Agree	Disagree	Agree	Agree	Agree	Agree	Agree	Agree	Agree
28	Parents	50	40-59 Years	female	female	Homemaker	islam	Secondary level	Not in marital relationship	widow/ widower	nuclear	20000	5000-20000	semipaka	yes	yes	yes	yes	yes	yes	yes	yes	no	no	no	no	yes	yes	Pukka, Semipukka	Yes	No	No	No	No	Yes	Yes	0.13	395.5	Lower Middle Class	Agree	Agree	Disagree	Agree	Agree	Disagree	Agree	Agree	Disagree	Agree
38	Parents	45	40-59 Years	male	male	Farmers and day labourers	islam	Secondary level	In marital relationship	married	nuclear	15000	5000-20000	semipaka	yes	yes	yes	yes	yes	yes	yes	yes	no	no	yes	no	yes	no	Pukka, Semipukka	Yes	No	No	Yes	No	Yes	No	-0.33	259.5	Lower Middle Class	Disagree	Disagree	Disagree	Agree	Agree	Agree	Disagree	Disagree	Disagree	Disagree
40	Parents	45	40-59 Years	female	male	Homemaker	islam	Primary level	In marital relationship	married	nuclear	35000	21000-49000	paka	yes	yes	yes	yes	yes	yes	yes	yes	no	yes	yes	yes	no	no	Pukka, Semipukka	Yes	No	Yes	Yes	Yes	No	No	-0.87	197.5	Poor	Disagree	Agree	Disagree	Agree	Agree	Disagree	Agree	Agree	Agree	Agree
132	Parents	36	20-39 years	female	female	Homemaker	islam	Secondary level	In marital relationship	married	nuclear	30000	21000-49000	semipaka	yes	yes	yes	yes	yes	yes	yes	yes	yes	no	no	no	yes	yes	Pukka, Semipukka	Yes	Yes	No	No	No	Yes	Yes	0.18	486.5	Middle Class	Disagree	Disagree	Agree	Agree	Agree	Agree	Agree	Agree	Disagree	Agree
211	Parents	29	20-39 years	female	male	Homemaker	islam	Primary level	In marital relationship	married	nuclear	100000	50000 aqnd above	paka	yes	yes	yes	yes	yes	yes	yes	yes	yes	yes	no	yes	yes	no	Pukka, Semipukka	Yes	Yes	Yes	No	Yes	Yes	No	-0.01	355.5	Lower Middle Class	Agree	Agree	Agree	Agree	Agree	Agree	Agree	Disagree	Agree	Disagree
249	Adolescent	13	10-19 Years	female		Student	islam	Primary level	Not in marital relationship	unmarried	nuclear	10000	5000-20000	semipaka	yes	yes	yes	yes	yes	yes	yes	yes	no	no	no	yes	yes	yes	Pukka, Semipukka	Yes	No	No	No	Yes	Yes	Yes	0.64	662	Upper Middle class	Disagree	Disagree	Disagree	Disagree	Agree	Disagree	Agree	Disagree	Disagree	Agree
275	Adolescent	12	10-19 Years	female		Student	islam	Secondary level	Not in marital relationship	unmarried	nuclear	30000	21000-49000	semipaka	yes	yes	yes	yes	yes	yes	yes	yes	no	no	yes	yes	yes	yes	Pukka, Semipukka	Yes	No	No	Yes	Yes	Yes	Yes	0.88	866	Rich	Disagree	Disagree	Disagree	Agree	Agree	Disagree	Agree	Disagree	Disagree	Disagree
283	Adolescent	16	10-19 Years	female		Student	islam	Secondary level	Not in marital relationship	unmarried	nuclear	30000	21000-49000	semipaka	yes	yes	yes	yes	yes	yes	yes	yes	no	no	no	no	yes	yes	Pukka, Semipukka	Yes	No	No	No	No	Yes	Yes	0.13	395.5	Lower Middle Class	Agree	Disagree	Agree	Agree	Agree	Agree	Agree	Disagree	Agree	Agree
287	Adolescent	16	10-19 Years	female		Student	islam	Secondary level	Not in marital relationship	unmarried	nuclear	15000	5000-20000	semipaka	yes	yes	yes	yes	yes	yes	yes	yes	yes	no	yes	no	yes	yes	Pukka, Semipukka	Yes	Yes	No	Yes	No	Yes	Yes	0.42	575	Middle Class	Disagree	Agree	Agree	Agree	Agree	Agree	Disagree	Disagree	Agree	Agree
302	Parents	34	20-39 years	female	female	Homemaker	islam	Secondary level	In marital relationship	married	nuclear	10000	5000-20000	semipaka	yes	yes	yes	yes	yes	yes	yes	yes	yes	no	yes	yes	yes	yes	Pukka, Semipukka	Yes	Yes	No	Yes	Yes	Yes	Yes	0.93	984.5	Rich	Disagree	Agree	Disagree	Agree	Agree	Agree	Agree	Agree	Disagree	Disagree
345	Adolescent	16	10-19 Years	male		Student	islam	Secondary level	Not in marital relationship	unmarried	nuclear	15000	5000-20000	paka	yes	yes	yes	yes	yes	yes	yes	yes	no	no	no	yes	yes	yes	Pukka, Semipukka	Yes	No	No	No	Yes	Yes	Yes	0.64	662	Upper Middle class	Disagree	Agree	Disagree	Agree	Agree	Agree	Disagree	Agree	Disagree	Agree
346	Parents	69	60 Years and above	female	male	Homemaker	islam	No formal education	Not in marital relationship	widow/ widower	nuclear	15000	5000-20000	paka	yes	yes	yes	yes	yes	yes	yes	yes	no	no	no	yes	yes	yes	Pukka, Semipukka	Yes	No	No	No	Yes	Yes	Yes	0.64	662	Upper Middle class	Disagree	Agree	Disagree	Agree	Agree	Agree	Disagree	Agree	Agree	Disagree
492	Parents	40	40-59 Years	female	female	Homemaker	islam	No formal education	In marital relationship	married	nuclear	30000	21000-49000	semipaka	yes	yes	yes	yes	yes	yes	yes	yes	no	no	yes	yes	yes	yes	Pukka, Semipukka	Yes	No	No	Yes	Yes	Yes	Yes	0.88	866	Rich	Disagree	Agree	Disagree	Disagree	Agree	Disagree	Disagree	Disagree	Disagree	Agree
783	Adolescent	14	10-19 Years	male		Student	islam	Secondary level	Not in marital relationship	unmarried	joint	40000	21000-49000	semipaka	yes	yes	yes	yes	yes	yes	yes	yes	no	no	no	no	yes	yes	Pukka, Semipukka	Yes	No	No	No	No	Yes	Yes	0.13	395.5	Lower Middle Class	Agree	Agree	Disagree	Agree	Agree	Disagree	Disagree	Disagree	Agree	Disagree
793	Adolescent	16	10-19 Years	female		Student	islam	Primary level	Not in marital relationship	unmarried	joint	15000	5000-20000	semipaka	yes	yes	yes	yes	no	yes	yes	yes	no	no	yes	no	no	no	Pukka, Semipukka	No	No	No	Yes	No	No	No	-2.38	60.5	Poor	Disagree	Agree	Agree	Agree	Agree	Agree	Disagree	Disagree	Disagree	Agree
797	Adolescent	14	10-19 Years	female		Student	islam	Primary level	Not in marital relationship	unmarried	joint	30000	21000-49000	semipaka	yes	yes	yes	yes	yes	yes	yes	yes	no	no	no	yes	yes	yes	Pukka, Semipukka	Yes	No	No	No	Yes	Yes	Yes	0.64	662	Upper Middle class	Agree	Agree	Agree	Agree	Agree	Agree	Disagree	Disagree	Agree	Agree
807	Adolescent	17	10-19 Years	male		Student	islam	Secondary level	Not in marital relationship	unmarried	nuclear	30000	21000-49000	semipaka	yes	yes	yes	yes	yes	yes	yes	yes	no	yes	yes	yes	yes	yes	Pukka, Semipukka	Yes	No	Yes	Yes	Yes	Yes	Yes	0.89	938	Rich	Agree	Agree	Agree	Agree	Agree	Agree	Disagree	Disagree	Agree	Agree
823	Adolescent	16	10-19 Years	male		Student	sanatan	Secondary level	Not in marital relationship	unmarried	joint	20000	5000-20000	semipaka	yes	yes	yes	yes	yes	yes	yes	yes	no	no	no	yes	yes	yes	Pukka, Semipukka	Yes	No	No	No	Yes	Yes	Yes	0.64	662	Upper Middle class	Agree	Agree	Agree	Agree	Agree	Agree	Disagree	Disagree	Agree	Agree
846	Parents	30	20-39 years	female	male	Serivce holder	islam	Primary level	In marital relationship	married	nuclear	12000	5000-20000	paka	yes	yes	yes	yes	yes	yes	yes	no	no	no	no	no	no	no	Pukka, Semipukka	Yes	No	No	No	No	No	No	-1.62	105.5	Poor	Agree	Disagree	Disagree	Agree	Agree	Agree	Agree	Disagree	Agree	Agree
903	Adolescent	12	10-19 Years	female		Student	islam	Primary level	Not in marital relationship	unmarried	nuclear	10000	5000-20000	paka	yes	yes	yes	yes	yes	yes	yes	no	no	no	no	yes	yes	no	Pukka, Semipukka	Yes	No	No	No	Yes	Yes	No	-0.07	308.5	Lower Middle Class	Agree	Agree	Disagree	Agree	Agree	Agree	Agree	Disagree	Agree	Agree
926	Adolescent	18	10-19 Years	female		Student	islam	Higher secondary level and above	Not in marital relationship	unmarried	nuclear	35000	21000-49000	paka	yes	yes	yes	yes	yes	yes	yes	yes	yes	no	no	yes	yes	yes	Pukka, Semipukka	Yes	Yes	No	No	Yes	Yes	Yes	0.69	776	Upper Middle class	Disagree	Disagree	Agree	Disagree	Agree	Disagree	Disagree	Agree	Disagree	Agree
981	Adolescent	16	10-19 Years	male		Student	islam	Primary level	Not in marital relationship	unmarried	nuclear	30000	21000-49000	semipaka	yes	yes	yes	yes	yes	yes	yes	yes	no	yes	no	yes	yes	yes	Pukka, Semipukka	Yes	No	Yes	No	Yes	Yes	Yes	0.64	745.5	Upper Middle class	Disagree	Agree	Disagree	Disagree	Agree	Agree	Agree	Disagree	Disagree	Agree
1008	Parents	38	20-39 years	female	female	Homemaker	islam	Primary level	In marital relationship	married	nuclear	15000	5000-20000	semipaka	yes	yes	yes	yes	no	yes	yes	yes	no	no	no	yes	yes	yes	Pukka, Semipukka	No	No	No	No	Yes	Yes	Yes	-0.36	243.5	Lower Middle Class	Agree	Disagree	Disagree	Agree	Agree	Agree	Agree	Disagree	Agree	Disagree
1027	Adolescent	12	10-19 Years	female		Student	islam	Primary level	Not in marital relationship	unmarried	nuclear	15000	5000-20000	semipaka	yes	yes	yes	yes	no	yes	yes	yes	yes	no	no	no	no	no	Pukka, Semipukka	No	Yes	No	No	No	No	No	-2.57	45.5	Poor	Disagree	Agree	Disagree	Disagree	Agree	Agree	Agree	Disagree	Disagree	Agree
34	Parents	52	40-59 Years	female	female	Homemaker	islam	Secondary level	Not in marital relationship	widow/ widower	nuclear	30000	21000-49000	paka	yes	yes	yes	yes	yes	yes	yes	yes	no	no	no	yes	yes	yes	Pukka, Semipukka	Yes	No	No	No	Yes	Yes	Yes	0.64	662	Upper Middle class	Disagree	Agree	Disagree	Disagree	Agree	Agree	Disagree	Agree	Disagree	Agree
114	Adolescent	18	10-19 Years	male		Farmers and day labourers	islam	Primary level	Not in marital relationship	unmarried	nuclear	10000	5000-20000	paka	yes	yes	yes	yes	no	yes	yes	yes	no	no	no	no	yes	yes	Pukka, Semipukka	No	No	No	No	No	Yes	Yes	-0.87	184.5	Poor	Disagree	Agree	Agree	Disagree	Disagree	Agree	Agree	Agree	Disagree	Agree
309	Adolescent	17	10-19 Years	male		Student	islam	Secondary level	Not in marital relationship	unmarried	nuclear	10000	5000-20000	semipaka	yes	yes	yes	yes	yes	yes	yes	yes	yes	yes	yes	yes	no	no	Pukka, Semipukka	Yes	Yes	Yes	Yes	Yes	No	No	-0.82	209.5	Lower Middle Class	Agree	Agree	Disagree	Agree	Agree	Disagree	Disagree	Disagree	Disagree	Disagree
875	Adolescent	12	10-19 Years	male		Farmers and day labourers	sanatan	Primary level	Not in marital relationship	unmarried	joint	15000	5000-20000	kacha	yes	yes	yes	yes	yes	yes	yes	yes	yes	yes	no	no	no	no	Kaccha	Yes	Yes	Yes	No	No	No	No	-2.1	79.5	Poor	Disagree	Agree	Disagree	Disagree	Agree	Agree	Agree	Disagree	Disagree	Disagree
17	Adolescent	18	10-19 Years	male		Student	islam	Higher secondary level and above	Not in marital relationship	unmarried	nuclear	40000	21000-49000	paka	yes	yes	yes	yes	yes	yes	yes	yes	yes	no	yes	yes	yes	no	Pukka, Semipukka	Yes	Yes	No	Yes	Yes	Yes	No	0.22	503.5	Middle Class	Disagree	Agree	Disagree	Agree	Agree	Agree	Agree	Agree	Disagree	Disagree
463	Parents	48	40-59 Years	male	female	Businessman	islam	Higher secondary level and above	In marital relationship	married	nuclear	50000	50000 aqnd above	paka	yes	yes	yes	yes	yes	yes	yes	yes	no	no	no	no	yes	yes	Pukka, Semipukka	Yes	No	No	No	No	Yes	Yes	0.13	395.5	Lower Middle Class	Disagree	Disagree	Agree	Disagree	Agree	Agree	Agree	Agree	Disagree	Agree
[truncated: 21 more columns]
